# Supplementary material for: 2-[(E)-(5-Amino-2,3-diphenyl­quinoxalin-6-yl)imino­meth­yl]-4-chloro­phenol
Source: Acta Crystallogr Sect E Struct Rep Online. 2008 Jul 5;64(Pt 8):o1411–2. doi: 10.1107/S1600536808020023 (PMC2962046; doi:10.1107/S1600536808020023)
Supplement: Supplementary file 2 [file e-64-o1411-Isup2.hkl]

# 
# h,k,l, Fc-squared, Fo-squared, sigma(Fo-squared) and status flag 
# 
data_I
_shelx_title ' cltapm in P2(1)/c   (100K)' 
_shelx_refln_list_code          4 
_shelx_F_calc_maximum      265.78 
_exptl_crystal_F_000       936.00 
_reflns_d_resolution_high  0.7080 
 
loop_ 
 _symmetry_equiv_pos_as_xyz 
 'x, y, z' 
 '-x, y+1/2, -z+1/2' 
 '-x, -y, -z' 
 'x, -y-1/2, z-1/2' 
 
_cell_length_a    22.8728 
_cell_length_b     7.3068 
_cell_length_c    12.5632 
_cell_angle_alpha  90.000 
_cell_angle_beta   92.037 
_cell_angle_gamma  90.000 
 
_shelx_F_squared_multiplier     1.000 
 
loop_ 
 _refln_index_h 
 _refln_index_k 
 _refln_index_l 
 _refln_F_squared_calc 
 _refln_F_squared_meas 
 _refln_F_squared_sigma 
 _refln_observed_status 
   1   0   0     4171.79        0.00      0.62 o 
   3   0   0      126.00      108.41      4.96 o 
   4   0   0     6916.12     6692.38    109.11 o 
   5   0   0     1909.05     1966.81     35.71 o 
   6   0   0     4788.41     4654.80     71.07 o 
   7   0   0     1951.76     1938.73     33.19 o 
   8   0   0     1015.22      899.49     23.62 o 
   9   0   0      857.23      864.02     18.78 o 
  10   0   0      429.03      461.55     15.98 o 
  11   0   0      762.42     1073.39     23.27 o 
  12   0   0      134.79      150.90      8.70 o 
  13   0   0     1413.83     1358.26     28.80 o 
  14   0   0     2138.63     2240.58     42.63 o 
  15   0   0     1458.08     1396.72     30.78 o 
  16   0   0       30.23       57.14      9.27 o 
  17   0   0      194.81      198.83     17.29 o 
  18   0   0       33.26       37.79      7.14 o 
  19   0   0     1005.35     1081.11     28.64 o 
  20   0   0       20.14       32.61      9.92 o 
  21   0   0       12.68        7.25     14.98 o 
  22   0   0       16.68       10.60      9.20 o 
  23   0   0      173.93      146.93     31.49 o 
  24   0   0     1428.95     1224.73     72.41 o 
  25   0   0      797.35      959.29     64.50 o 
  26   0   0       40.41       80.70     25.71 o 
  27   0   0      339.53      365.52     44.42 o 
  28   0   0      428.51      482.27     50.96 o 
  29   0   0      323.98      420.97     48.90 o 
  30   0   0        0.08        7.76     21.22 o 
  31   0   0       54.72       41.60     26.24 o 
  32   0   0       20.73        3.65     24.03 o 
   1   1   0      719.47      781.87     20.93 o 
   2   1   0     1358.99     1399.24     24.71 o 
   3   1   0       63.89       68.08      3.90 o 
   4   1   0     2042.34     2176.99     41.60 o 
   5   1   0     1342.40     1480.32     26.47 o 
   6   1   0     6710.88     6885.22    102.97 o 
   7   1   0        9.98        7.41      3.66 o 
   8   1   0      519.95      521.38     12.24 o 
   9   1   0      503.36      523.86     14.46 o 
  10   1   0      799.25      831.31     20.53 o 
  11   1   0      908.49      931.86     16.57 o 
  12   1   0     2166.04     2329.02     33.50 o 
  13   1   0       70.78       99.68      5.76 o 
  14   1   0      815.59      844.80     16.14 o 
  15   1   0       49.21       58.67      5.24 o 
  16   1   0      235.55      265.99      9.66 o 
  17   1   0        1.65        2.54      4.07 o 
  18   1   0      250.55      274.35     15.03 o 
  19   1   0      141.37      148.44     10.20 o 
  20   1   0       19.85       25.66      6.39 o 
  21   1   0       73.42       61.83      8.18 o 
  22   1   0      345.37      313.42     16.96 o 
  23   1   0      509.61      492.88     23.48 o 
  24   1   0       80.11       55.75     11.67 o 
  25   1   0       83.92       81.11     13.46 o 
  26   1   0       75.10       82.70     14.48 o 
  27   1   0      111.31      105.07     16.00 o 
  28   1   0        0.38        5.55     11.33 o 
  29   1   0        1.72       -8.94     14.01 o 
  30   1   0       12.39       -5.12     15.39 o 
  31   1   0        2.02        5.36     16.09 o 
  32   1   0      213.15      253.21     30.48 o 
   0   2   0     2334.73     2780.64     79.37 o 
   1   2   0     3603.67     3717.41     83.99 o 
   2   2   0    22303.16    23794.70    394.37 o 
   3   2   0       65.12       85.12      5.52 o 
   4   2   0     9283.52     9877.23    167.41 o 
   5   2   0     5316.73     5261.58     92.86 o 
   6   2   0      172.61      231.12     10.76 o 
   7   2   0      169.13      189.44      8.54 o 
   8   2   0     1104.07     1053.21     20.47 o 
   9   2   0     9547.31     9970.41    151.63 o 
  10   2   0      206.26      281.13      8.09 o 
  11   2   0     2002.90     2177.90     33.37 o 
  12   2   0       41.17       44.38      4.53 o 
  13   2   0       24.80       25.40      4.55 o 
  14   2   0        2.27        4.00      3.66 o 
  15   2   0     1042.83      980.19     20.75 o 
  16   2   0      515.86      508.54     14.86 o 
  17   2   0     2034.02     2131.02     37.02 o 
  18   2   0        1.54       12.31      5.12 o 
  19   2   0      898.14      868.64     35.81 o 
  20   2   0     2374.45     2285.60     48.10 o 
  21   2   0       77.10       84.46      9.73 o 
  22   2   0      447.69      386.19     18.29 o 
  23   2   0      456.28      492.12     30.72 o 
  24   2   0       11.29       16.86     10.03 o 
  25   2   0       18.18       12.17     11.71 o 
  26   2   0      421.54      470.51     39.03 o 
  27   2   0       97.76      109.09     15.69 o 
  28   2   0        1.29        8.37     11.96 o 
  29   2   0      533.34      545.58     41.08 o 
  30   2   0       56.76       70.51     16.11 o 
  31   2   0       45.97       51.15     15.84 o 
   1   3   0       58.62       61.51      8.17 o 
   2   3   0     1534.42     1668.69     36.77 o 
   3   3   0      319.26      273.23     22.51 o 
   4   3   0      138.58      131.48      7.72 o 
   5   3   0      203.04      191.37      9.69 o 
   6   3   0        0.49        5.98      4.20 o 
   7   3   0       79.39      112.62      8.58 o 
   8   3   0     2082.68     2221.38     47.10 o 
   9   3   0      998.00     1012.41     27.20 o 
  10   3   0      336.65      371.56     14.59 o 
  11   3   0     1160.02     1229.36     33.21 o 
  12   3   0        0.07        7.70      5.40 o 
  13   3   0      431.46      455.98     26.81 o 
  14   3   0      976.63     1043.31     28.87 o 
  15   3   0      126.17      137.51     19.68 o 
  16   3   0        1.20        1.60      8.42 o 
  17   3   0      638.83      639.13     46.06 o 
  18   3   0      186.75      165.07     21.08 o 
  19   3   0      152.76      167.68     20.70 o 
  20   3   0       82.78       79.52     12.00 o 
  21   3   0       17.80        9.46     12.55 o 
  22   3   0        0.49        7.13      9.97 o 
  23   3   0        0.64       -1.20     10.21 o 
  24   3   0       59.30       39.82     12.44 o 
  25   3   0      158.85      135.92     32.13 o 
  26   3   0      280.01      286.05     47.04 o 
  27   3   0        0.04       15.91     17.64 o 
  28   3   0      125.40      203.73     43.88 o 
  29   3   0        0.22       -7.67     18.32 o 
  30   3   0       71.40       77.95     24.74 o 
   0   4   0       58.78      116.50     17.22 o 
   1   4   0      815.58     1027.61     31.92 o 
   2   4   0      471.27      472.25     22.62 o 
   3   4   0      215.38      209.66      9.92 o 
   4   4   0      117.58      127.60     10.24 o 
   5   4   0        8.94       14.84      8.99 o 
   6   4   0     3000.68     3165.72     63.12 o 
   7   4   0      304.22      339.27     22.45 o 
   8   4   0       54.17       64.26      8.31 o 
   9   4   0        0.19        2.21      5.45 o 
  10   4   0      385.90      428.42     21.48 o 
  11   4   0     6030.70     6100.44    136.02 o 
  12   4   0      128.46      117.08     13.02 o 
  13   4   0     1138.50     1207.60     50.47 o 
  14   4   0      379.62      420.57     33.25 o 
  15   4   0      147.92      131.36     26.58 o 
  16   4   0      147.58      134.02     21.83 o 
  17   4   0      431.37      461.33     45.82 o 
  18   4   0     2190.33     2241.47     87.08 o 
  19   4   0      265.59      263.71     32.42 o 
  20   4   0      276.31      289.41     34.87 o 
  21   4   0      468.15      427.75     54.23 o 
  22   4   0      279.17      213.06     31.36 o 
  23   4   0       61.81       39.28     27.11 o 
  24   4   0      588.39      661.96     38.67 o 
  25   4   0      335.50      292.25     28.85 o 
  26   4   0        3.04       -0.08     20.35 o 
  27   4   0      122.09       87.96     21.35 o 
  28   4   0       47.56       15.67     27.30 o 
  29   4   0       87.68       55.82     34.00 o 
   1   5   0     1669.53     1813.52     50.20 o 
   2   5   0       52.70       64.29      6.23 o 
   3   5   0       85.17       98.24     10.59 o 
   4   5   0      159.98      193.04     20.18 o 
   5   5   0      832.67      773.61     20.36 o 
   6   5   0       79.42       70.32      7.67 o 
   7   5   0       70.46       62.26      8.22 o 
   8   5   0       35.32       39.80      8.20 o 
   9   5   0      468.75      493.41     38.91 o 
  10   5   0      607.41      680.24     29.09 o 
  11   5   0      207.14      213.00     17.91 o 
  12   5   0     1160.78     1225.57     57.55 o 
  13   5   0      469.29      436.26     52.22 o 
  14   5   0      250.64      293.83     50.62 o 
  15   5   0      343.60      358.86     67.69 o 
  16   5   0        8.79       16.78     14.72 o 
  17   5   0      147.84      152.50     65.64 o 
  18   5   0       82.34       56.40     19.81 o 
  19   5   0      278.21      233.85     32.71 o 
  20   5   0        1.28        2.64     20.54 o 
  21   5   0       19.74       13.46     19.06 o 
  22   5   0        7.03       13.62     20.34 o 
  23   5   0        0.33        6.09     19.02 o 
  24   5   0       55.91       49.09     39.43 o 
  25   5   0        5.87        4.04     21.43 o 
  26   5   0      113.30       89.71     72.63 o 
  27   5   0       84.74       65.17     27.91 o 
  28   5   0      116.52      108.26     31.60 o 
   0   6   0      412.08      456.95     24.42 o 
   1   6   0      199.03      219.23     20.62 o 
   2   6   0      424.35      463.88     12.72 o 
   3   6   0        0.45       -4.53      4.53 o 
   4   6   0      469.43      466.68     22.48 o 
   5   6   0       18.56       24.67      6.41 o 
   6   6   0      305.00      328.26     15.70 o 
   7   6   0      668.87      744.04     33.84 o 
   8   6   0      169.57      161.42     14.27 o 
   9   6   0      220.83      217.46     16.31 o 
  10   6   0       30.07       32.91     12.53 o 
  11   6   0      514.86      525.34     28.89 o 
  12   6   0       16.75        7.97     11.44 o 
  13   6   0      415.30      407.11     31.48 o 
  14   6   0       21.33       17.18     17.87 o 
  15   6   0      451.49      371.51     36.18 o 
  16   6   0       79.87       58.25     20.52 o 
  17   6   0      606.71      718.30     51.50 o 
  18   6   0      222.26      178.52     32.29 o 
  19   6   0      575.69      586.47     87.24 o 
  20   6   0      102.99      100.30     32.89 o 
  21   6   0       25.86        2.46     18.38 o 
  22   6   0        0.49       -9.00     19.56 o 
  23   6   0      234.58      263.29     40.01 o 
  24   6   0        0.72        2.64     20.41 o 
  25   6   0        7.58       20.72     22.95 o 
  26   6   0       18.41       34.62     29.09 o 
   1   7   0        3.88        4.15      4.48 o 
   2   7   0        4.19        8.50      4.86 o 
   3   7   0      644.11      687.91     20.60 o 
   4   7   0        0.44       -1.05      5.92 o 
   5   7   0        0.10       -1.92      7.71 o 
   6   7   0        1.62       16.89      8.97 o 
   7   7   0       31.43       45.77     11.95 o 
   8   7   0       22.28       17.05     11.16 o 
   9   7   0      233.09      243.09     34.08 o 
  10   7   0      516.91      527.11     34.50 o 
  11   7   0        0.07        1.77     10.88 o 
  12   7   0      857.84      929.74     43.35 o 
  13   7   0       73.85       59.60     16.02 o 
  14   7   0      357.02      426.23     33.97 o 
  15   7   0      444.63      388.27     34.22 o 
  16   7   0       44.08       72.24     20.43 o 
  17   7   0      511.96      563.38     57.73 o 
  18   7   0       36.26       76.38     22.12 o 
  19   7   0       46.98       66.80     21.56 o 
  20   7   0      609.48      643.36     74.22 o 
  21   7   0       22.33       54.82     23.54 o 
  22   7   0       67.67       49.23     25.88 o 
  23   7   0        3.11       27.16     26.36 o 
   0   8   0       42.72       36.03     10.68 o 
   1   8   0       14.06       20.81      6.74 o 
   2   8   0      106.68      123.21     31.81 o 
   3   8   0      574.18      634.47     33.90 o 
   4   8   0      129.19      112.89     15.25 o 
   5   8   0      151.86      142.95     31.68 o 
   6   8   0       12.87        8.15     10.62 o 
   7   8   0       37.91       36.97     22.73 o 
   8   8   0      192.88      156.35     21.92 o 
   9   8   0      132.10      143.15     19.18 o 
  10   8   0       90.88       69.47     16.29 o 
  11   8   0       65.10       59.72     18.78 o 
  12   8   0        2.73       14.60     13.31 o 
  13   8   0       74.80       89.89     22.12 o 
  14   8   0      179.26      114.95     23.94 o 
  15   8   0        2.40        7.18     16.72 o 
  16   8   0        1.25       19.01     17.23 o 
  17   8   0        5.11        8.50     17.53 o 
  18   8   0       89.68       65.07     22.59 o 
  19   8   0      308.51      323.05     43.29 o 
  20   8   0        3.22       18.20     23.47 o 
   1   9   0       16.26       47.07     25.65 o 
   2   9   0       21.07       28.31     11.93 o 
   3   9   0       44.73       71.57     14.05 o 
   4   9   0       16.01       26.33     13.52 o 
   5   9   0        0.37        5.39     13.89 o 
   6   9   0       17.38        9.74     12.37 o 
   7   9   0        3.50      -10.19     11.92 o 
   8   9   0       87.15       73.81     17.85 o 
   9   9   0      106.43       73.93     17.98 o 
  10   9   0        9.22        3.03     14.68 o 
  11   9   0      315.87      314.52     30.86 o 
  12   9   0      242.01      283.95     71.07 o 
  13   9   0       15.61       36.21     18.91 o 
  14   9   0        3.88       19.24     20.17 o 
  15   9   0      270.12      282.71     40.77 o 
   0  10   0       16.70       36.20     35.21 o 
   1  10   0       81.01       77.27     41.30 o 
   2  10   0       77.09       49.36     37.57 o 
   3  10   0      146.82      106.61     33.60 o 
   4  10   0      111.86       86.96     19.15 o 
   5  10   0       24.81       24.83     15.38 o 
   6  10   0      195.99      199.15     27.80 o 
   7  10   0       70.38       50.41     17.82 o 
 -32   1   1      137.11       99.35     27.49 o 
 -31   1   1       50.35       42.36     18.18 o 
 -30   1   1        0.94        8.73     20.27 o 
 -29   1   1      111.29       99.93     33.81 o 
 -28   1   1       39.65       52.55     16.67 o 
 -27   1   1      342.75      395.49     31.66 o 
 -26   1   1       89.39      113.51     15.86 o 
 -25   1   1      205.72      229.92     21.67 o 
 -24   1   1      177.56      155.47     16.88 o 
 -23   1   1      264.34      313.22     18.45 o 
 -22   1   1      374.82      332.32     18.45 o 
 -21   1   1      290.49      327.89     17.35 o 
 -20   1   1      358.40      356.79     16.92 o 
 -19   1   1      648.71      616.86     32.04 o 
 -18   1   1     1270.82     1285.85     24.57 o 
 -17   1   1       97.36       92.30     10.89 o 
 -16   1   1      326.68      292.61     10.88 o 
 -15   1   1       30.82       29.41      4.85 o 
 -14   1   1      206.25      209.97      9.86 o 
 -13   1   1        2.42        9.36      3.32 o 
 -12   1   1     2401.67     2319.26     31.77 o 
 -11   1   1      978.56     1192.03     18.82 o 
 -10   1   1     3946.59     3971.31     51.20 o 
  -9   1   1      393.75      442.22     10.80 o 
  -8   1   1     4384.14     4649.09     61.09 o 
  -7   1   1      419.84      400.15      8.73 o 
  -6   1   1     2946.42     3019.33     37.50 o 
  -5   1   1     1804.12     1704.87     25.75 o 
  -4   1   1     8377.91     8243.44    160.63 o 
  -3   1   1     4320.99     4809.28     84.82 o 
  -2   1   1        1.29        0.48      3.05 o 
  -1   1   1     2151.54     2333.81     32.79 o 
   1   1   1      567.63      466.33      9.09 o 
   2   1   1      234.23      289.21      7.84 o 
   3   1   1     2634.90     2607.74     39.96 o 
   4   1   1      526.40      483.45     11.62 o 
   5   1   1     7889.62     7773.08    107.33 o 
   6   1   1     1525.68     1648.62     27.13 o 
   7   1   1       59.90       67.52      5.00 o 
   8   1   1      215.41      212.74     11.58 o 
   9   1   1      564.75      502.24     23.22 o 
  10   1   1      528.26      584.42     16.94 o 
  11   1   1     1586.87     1542.01     24.17 o 
  12   1   1        5.48        6.19      3.22 o 
  13   1   1     1825.62     1771.28     39.83 o 
  14   1   1        0.04        6.59      3.52 o 
  15   1   1      557.10      603.91     13.91 o 
  16   1   1       75.43       78.42      8.29 o 
  17   1   1      575.09      593.56     19.75 o 
  18   1   1      601.03      644.11     18.05 o 
  19   1   1     1467.21     1391.45     28.71 o 
  20   1   1      244.45      215.94     12.10 o 
  21   1   1      605.15      640.19     19.58 o 
  22   1   1        0.41       -4.38      7.34 o 
  23   1   1       24.29       12.11      8.51 o 
  24   1   1        7.69       -3.19      8.52 o 
  25   1   1       10.44       13.05      9.60 o 
  26   1   1      386.45      388.15     23.52 o 
  27   1   1        9.77       27.74     11.88 o 
  28   1   1      558.23      648.33     33.05 o 
  29   1   1        0.67        8.39     14.62 o 
  30   1   1      581.75      694.49     43.09 o 
  31   1   1        0.56       23.38     48.98 o 
  32   1   1      316.68      386.11     35.48 o 
 -31   2   1        0.38       27.15     30.19 o 
 -30   2   1       10.06       13.78     13.21 o 
 -29   2   1      210.97      245.31     22.03 o 
 -28   2   1      148.93      168.62     18.71 o 
 -27   2   1       44.67       25.19     13.16 o 
 -26   2   1      103.84       96.81     17.80 o 
 -25   2   1       25.81       31.63      9.96 o 
 -24   2   1       63.55       74.23     11.40 o 
 -23   2   1        0.03       -3.12      7.04 o 
 -22   2   1       62.75       40.08      9.46 o 
 -21   2   1      406.65      313.22     17.58 o 
 -20   2   1      227.97      214.94     18.41 o 
 -19   2   1      265.49      261.76     20.85 o 
 -18   2   1       27.44       32.54      6.92 o 
 -17   2   1        8.06        8.25      4.85 o 
 -16   2   1      208.77      208.72      9.18 o 
 -15   2   1       89.55       96.30      6.52 o 
 -14   2   1       21.64       23.21      4.23 o 
 -13   2   1      214.35      283.15      9.16 o 
 -12   2   1      185.03      211.25      7.54 o 
 -11   2   1     2440.28     2699.86     41.98 o 
 -10   2   1     5116.24     5290.92     75.58 o 
  -9   2   1       99.23       75.59      5.61 o 
  -8   2   1       56.25       61.97      5.25 o 
  -7   2   1      972.22     1022.20     23.48 o 
  -6   2   1      785.66      749.70     18.56 o 
  -5   2   1     3372.49     3513.32     58.88 o 
  -4   2   1     1442.23     1516.70     31.76 o 
  -3   2   1     1941.26     1975.94     34.65 o 
  -2   2   1       17.25       21.99      6.47 o 
  -1   2   1    11759.51    12718.43    250.66 o 
   0   2   1    70640.23    73933.32   2055.56 o 
   1   2   1    28396.58    29812.57    415.68 o 
   2   2   1    16433.81    17502.59    222.24 o 
   3   2   1     3063.77     3050.53     42.74 o 
   4   2   1      113.50      148.98      6.55 o 
   5   2   1      307.94      377.53     15.23 o 
   6   2   1      254.48      279.57     12.59 o 
   7   2   1       77.30       89.41      6.55 o 
   8   2   1       65.87       38.84      5.41 o 
   9   2   1        0.02        1.77      2.40 o 
  10   2   1      110.81      162.05      7.61 o 
  11   2   1      586.38      638.06     15.77 o 
  12   2   1      156.82      150.69      8.65 o 
  13   2   1      749.29      760.27     24.53 o 
  14   2   1       11.01        0.39      4.37 o 
  15   2   1      155.77      155.30      9.41 o 
  16   2   1      391.92      364.80     20.32 o 
  17   2   1       87.53       99.44     10.67 o 
  18   2   1     3521.95     3524.39     59.42 o 
  19   2   1     2109.94     2097.03     65.93 o 
  20   2   1       69.15       60.80     13.36 o 
  21   2   1       68.73       91.82     10.10 o 
  22   2   1      372.47      430.29     19.26 o 
  23   2   1       33.59       22.12      8.46 o 
  24   2   1       16.09        2.30      8.81 o 
  25   2   1        8.87       19.06     13.80 o 
  26   2   1       90.69       87.27     13.98 o 
  27   2   1      109.69       82.14     21.51 o 
  28   2   1      148.92      217.98     20.77 o 
  29   2   1      231.74      296.95     23.79 o 
  30   2   1      109.70      134.51     25.66 o 
  31   2   1        0.04        8.66     13.35 o 
 -30   3   1      213.24      250.51     33.93 o 
 -29   3   1       32.42       63.21     23.10 o 
 -28   3   1       13.33       -1.15     16.53 o 
 -27   3   1       67.27       46.06     15.38 o 
 -26   3   1        0.11       15.72     13.61 o 
 -25   3   1       86.76       84.17     15.63 o 
 -24   3   1       70.48       46.62     14.63 o 
 -23   3   1        1.16       15.93     10.66 o 
 -22   3   1       78.82       48.13     11.88 o 
 -21   3   1      210.67      195.11     17.43 o 
 -20   3   1        1.40       11.39      9.07 o 
 -19   3   1      344.35      381.10     21.00 o 
 -18   3   1      164.94      163.24     17.87 o 
 -17   3   1        7.42       19.69      7.90 o 
 -16   3   1      270.82      256.41     26.24 o 
 -15   3   1        0.07        7.56      6.49 o 
 -14   3   1      462.05      455.72     23.98 o 
 -13   3   1       30.72       21.54      6.35 o 
 -12   3   1        0.16        8.11      4.30 o 
 -11   3   1       79.50       86.24      6.70 o 
 -10   3   1     1009.86      979.73     25.41 o 
  -9   3   1     1363.73     1490.90     39.34 o 
  -8   3   1      377.49      409.73     13.97 o 
  -7   3   1        2.18        2.07      3.81 o 
  -6   3   1     1616.44     1718.93     37.01 o 
  -5   3   1     2273.58     2347.31     52.20 o 
  -4   3   1      149.58      215.80      9.24 o 
  -3   3   1      791.82      771.41     17.64 o 
  -2   3   1      612.30      689.53     19.34 o 
  -1   3   1     1177.36     1147.00     27.41 o 
   0   3   1      322.86      344.80     13.17 o 
   1   3   1     1308.15     1523.34     39.11 o 
   2   3   1      132.20      116.86     13.74 o 
   3   3   1      517.52      533.03     11.74 o 
   4   3   1     1378.30     1346.95     24.20 o 
   5   3   1      726.59      670.35     19.11 o 
   6   3   1      272.74      293.17     12.15 o 
   7   3   1     4428.99     4546.37     77.75 o 
   8   3   1     2334.00     2395.38     56.45 o 
   9   3   1      428.66      463.98     16.43 o 
  10   3   1      392.32      389.95     14.65 o 
  11   3   1      619.06      539.39     17.84 o 
  12   3   1      352.30      405.26     16.11 o 
  13   3   1      163.99      196.56     13.23 o 
  14   3   1      603.46      581.59     21.91 o 
  15   3   1      134.15      129.46     10.87 o 
  16   3   1      460.36      496.95     20.03 o 
  17   3   1     3268.65     3261.38     64.23 o 
  18   3   1      511.68      480.43     45.37 o 
  19   3   1      931.59      918.46     52.48 o 
  20   3   1       75.49       63.76     13.88 o 
  21   3   1      515.13      494.37     23.60 o 
  22   3   1        3.27       18.80     10.48 o 
  23   3   1      464.20      340.90     41.92 o 
  24   3   1       12.69       13.48     10.91 o 
  25   3   1      200.09      218.51     21.01 o 
  26   3   1        0.68       -6.13     15.70 o 
  27   3   1       17.40       21.68     17.51 o 
  28   3   1      259.68      248.62     32.06 o 
  29   3   1      222.46      324.12     36.21 o 
  30   3   1       98.02       87.95     25.52 o 
 -29   4   1       13.97       34.45     31.94 o 
 -28   4   1        1.46       -0.89     19.40 o 
 -27   4   1       72.00       62.39     25.63 o 
 -26   4   1       63.80       45.78     16.85 o 
 -25   4   1        0.55        6.81     14.55 o 
 -24   4   1       64.78       57.73     22.36 o 
 -23   4   1       59.58       12.86     18.25 o 
 -22   4   1      535.05      582.45     47.47 o 
 -21   4   1       96.87       92.29     22.70 o 
 -20   4   1     1995.08     1942.85     81.33 o 
 -19   4   1      663.65      666.31     46.81 o 
 -18   4   1      357.14      367.32     43.43 o 
 -17   4   1      693.71      714.26     45.88 o 
 -16   4   1       30.53       11.58     12.76 o 
 -15   4   1       44.86       36.89     14.27 o 
 -14   4   1       99.32       82.32     17.77 o 
 -13   4   1       62.86       29.39     16.35 o 
 -12   4   1      234.24      253.95     15.76 o 
 -11   4   1       73.09       82.37      9.77 o 
 -10   4   1       39.01       58.41     14.06 o 
  -9   4   1     1902.26     2074.57     42.81 o 
  -8   4   1      193.51      241.53     13.28 o 
  -7   4   1     1904.16     1895.74     39.08 o 
  -6   4   1      363.17      422.49     14.80 o 
  -5   4   1      305.79      310.84     12.20 o 
  -4   4   1       18.15       22.14      4.84 o 
  -3   4   1        0.39        3.62      3.67 o 
  -2   4   1     1332.56     1462.06     46.14 o 
  -1   4   1     3939.21     4268.38     75.98 o 
   0   4   1       44.70       54.37      6.41 o 
   1   4   1     7658.83     8205.38    151.53 o 
   2   4   1     1916.75     1955.61     41.82 o 
   3   4   1     1283.62     1390.80     35.58 o 
   4   4   1     3021.95     3281.82     58.59 o 
   5   4   1      713.53      692.80     18.94 o 
   6   4   1       74.07       74.50      7.56 o 
   7   4   1     3936.18     4254.56     75.05 o 
   8   4   1      126.44       90.92      9.64 o 
   9   4   1       51.39       55.51      8.48 o 
  10   4   1       18.89       18.31      8.74 o 
  11   4   1      298.72      358.89     34.10 o 
  12   4   1      474.71      542.34     25.96 o 
  13   4   1        0.81       12.78      8.72 o 
  14   4   1      654.52      686.42     45.93 o 
  15   4   1       87.01      126.01     30.50 o 
  16   4   1      818.53      785.62     78.15 o 
  17   4   1     3685.92     3566.29    117.36 o 
  18   4   1        3.38       -2.75     16.16 o 
  19   4   1     1493.45     1479.39    175.57 o 
  20   4   1      276.22      255.20     33.09 o 
  21   4   1       57.99       35.81     18.90 o 
  22   4   1        1.44       20.93     18.84 o 
  23   4   1       83.16       77.96     18.17 o 
  24   4   1       98.07       87.59     19.35 o 
  25   4   1        3.89       14.69     15.86 o 
  26   4   1        0.11       22.46     20.88 o 
  27   4   1       14.92       26.96     20.29 o 
  28   4   1       15.27       56.59     32.86 o 
  29   4   1      296.14      297.53     49.51 o 
 -28   5   1       18.72        6.81     24.67 o 
 -27   5   1       66.48       48.85     23.82 o 
 -26   5   1        1.41       11.24     22.51 o 
 -25   5   1       21.55       23.92     35.56 o 
 -24   5   1       22.96       45.75     23.33 o 
 -23   5   1        0.97       22.58     19.77 o 
 -22   5   1      319.21      330.68     39.87 o 
 -21   5   1       32.33       48.62     20.90 o 
 -20   5   1      244.75      190.26     33.31 o 
 -19   5   1       10.31       -1.94     17.64 o 
 -18   5   1       12.39        5.44     14.70 o 
 -17   5   1       27.56       24.02     15.15 o 
 -16   5   1       30.27       15.56     28.56 o 
 -15   5   1        2.04       12.67     13.88 o 
 -14   5   1        0.11        3.25     12.38 o 
 -13   5   1       34.35       73.22     16.96 o 
 -12   5   1     1428.47     1450.44     59.63 o 
 -11   5   1       49.55       31.35     10.46 o 
 -10   5   1      523.71      487.79     43.70 o 
  -9   5   1      554.57      590.19     28.59 o 
  -8   5   1       65.70       87.93     11.01 o 
  -7   5   1       61.81       57.03      8.93 o 
  -6   5   1       17.15       20.56      6.02 o 
  -5   5   1      107.30      132.01      9.38 o 
  -4   5   1      247.00      285.41     11.97 o 
  -3   5   1       58.94       59.61      6.22 o 
  -2   5   1      251.40      248.62     13.28 o 
  -1   5   1      122.06      134.84      9.94 o 
   0   5   1       38.67       46.77      7.04 o 
   1   5   1       22.03       21.26      6.11 o 
   2   5   1       50.24       28.67      5.41 o 
   3   5   1      111.31      115.84     11.11 o 
   4   5   1        6.15       15.05      5.06 o 
   5   5   1      354.69      328.04     13.82 o 
   6   5   1      153.50      164.32     10.95 o 
   7   5   1        5.82        1.72      5.65 o 
   8   5   1      115.92       98.45      9.73 o 
   9   5   1       36.23       19.30      8.53 o 
  10   5   1      553.75      563.14     23.81 o 
  11   5   1      623.98      647.00     48.99 o 
  12   5   1      263.28      284.89     21.29 o 
  13   5   1        0.45      -11.87     11.87 o 
  14   5   1       32.63        3.44     14.76 o 
  15   5   1      741.55      805.80     59.74 o 
  16   5   1       47.63       24.60     19.77 o 
  17   5   1       24.30       21.86     16.71 o 
  18   5   1       66.61       65.25     20.42 o 
  19   5   1      679.23      666.14     50.96 o 
  20   5   1      232.24      178.45     31.50 o 
  21   5   1       44.08       42.94     23.05 o 
  22   5   1        0.91      -16.84     18.90 o 
  23   5   1       49.98       51.75     22.97 o 
  24   5   1        3.23      -18.41     19.59 o 
  25   5   1        8.58       23.05     23.62 o 
  26   5   1       99.37      128.01     34.34 o 
  27   5   1       15.69       31.04     27.10 o 
  28   5   1       11.97       40.15     26.99 o 
 -26   6   1        1.75       -0.70     24.23 o 
 -25   6   1       29.67       30.91     21.20 o 
 -24   6   1      298.91      287.03     35.02 o 
 -23   6   1      202.91      215.76     31.76 o 
 -22   6   1      723.26      878.96     53.43 o 
 -21   6   1       23.98       25.53     18.87 o 
 -20   6   1        1.48       21.30     16.60 o 
 -19   6   1      452.72      487.72     39.55 o 
 -18   6   1     2113.09     2105.83     82.18 o 
 -17   6   1      115.86      121.71     20.79 o 
 -16   6   1      577.40      569.59     38.84 o 
 -15   6   1      212.86      222.32     25.73 o 
 -14   6   1       11.88       14.76     13.14 o 
 -13   6   1       70.02       47.26     21.86 o 
 -12   6   1       76.44       72.47     15.43 o 
 -11   6   1      316.96      310.35     48.94 o 
 -10   6   1      231.57      209.41     19.38 o 
  -9   6   1     1118.92     1142.48     67.37 o 
  -8   6   1       51.82       54.10     10.59 o 
  -7   6   1      639.22      656.20     26.38 o 
  -6   6   1      133.29      123.19     11.90 o 
  -5   6   1      315.59      340.10     18.28 o 
  -4   6   1      156.31      177.77     10.49 o 
  -3   6   1     3080.34     3303.96     57.95 o 
  -2   6   1      368.67      385.57     17.38 o 
  -1   6   1       23.14       12.75      7.63 o 
   0   6   1       23.02       19.91      7.06 o 
   1   6   1      152.48      131.34     10.20 o 
   2   6   1      817.44      926.18     35.02 o 
   3   6   1      162.02      207.89     12.49 o 
   4   6   1       15.30       20.96      5.76 o 
   5   6   1      333.54      356.14     14.84 o 
   6   6   1     1014.14     1062.73     26.83 o 
   7   6   1     1144.01     1172.62     73.70 o 
   8   6   1     2872.39     3157.83     73.98 o 
   9   6   1      314.31      334.42     21.11 o 
  10   6   1      783.78      768.98     34.53 o 
  11   6   1      281.12      247.07     29.61 o 
  12   6   1       10.35       -1.11     13.65 o 
  13   6   1      158.27      162.73     26.82 o 
  14   6   1       12.10        6.01     16.88 o 
  15   6   1      800.23      855.66     46.83 o 
  16   6   1      340.02      344.78     37.93 o 
  17   6   1      102.14       51.45     46.43 o 
  18   6   1       69.79       54.07     28.94 o 
  19   6   1       62.77       42.96     22.04 o 
  20   6   1      556.28      650.06     54.64 o 
  21   6   1      580.98      592.03     53.29 o 
  22   6   1        0.04       12.22     22.19 o 
  23   6   1       25.69       31.65     24.91 o 
  24   6   1       24.31       51.50     27.48 o 
  25   6   1      183.79      286.52     43.56 o 
  26   6   1        0.07       19.41     25.14 o 
 -23   7   1       50.92       61.65     27.68 o 
 -22   7   1        0.09        0.28     22.07 o 
 -21   7   1       60.69       30.09     20.50 o 
 -20   7   1       81.28       82.71     22.19 o 
 -19   7   1       62.90       53.54     21.12 o 
 -18   7   1        0.03       -2.54     15.50 o 
 -17   7   1        0.09        9.22     16.04 o 
 -16   7   1        6.90       -6.14     14.21 o 
 -15   7   1      455.56      411.43     61.68 o 
 -14   7   1       11.89        6.86     13.69 o 
 -13   7   1       19.04       21.52     13.99 o 
 -12   7   1        0.96       12.02     12.66 o 
 -11   7   1       55.44       59.53     16.07 o 
 -10   7   1       14.77       13.34     10.28 o 
  -9   7   1        1.61        5.83      9.29 o 
  -8   7   1       63.58       65.94     16.92 o 
  -7   7   1       49.88       46.78     13.86 o 
  -6   7   1       52.52       48.25     11.31 o 
  -5   7   1       16.66       10.70      8.25 o 
  -4   7   1       63.91       71.34     10.19 o 
  -3   7   1       68.89       78.37     10.20 o 
  -2   7   1        3.74       -6.31      6.31 o 
  -1   7   1      232.30      252.60     23.74 o 
   0   7   1       55.09       53.43     10.35 o 
   1   7   1      174.24      184.78     14.90 o 
   2   7   1        6.10       12.96      8.24 o 
   3   7   1       29.99       17.69      8.61 o 
   4   7   1       92.21       84.12      8.59 o 
   5   7   1        3.86       11.11      6.33 o 
   6   7   1      470.60      516.83     24.64 o 
   7   7   1        2.82       22.01     10.40 o 
   8   7   1       50.33       54.93     15.22 o 
   9   7   1      352.10      337.05     37.49 o 
  10   7   1       57.67       48.00     15.34 o 
  11   7   1      591.72      659.88     41.57 o 
  12   7   1       62.34       71.95     18.77 o 
  13   7   1        1.76       -3.99     16.80 o 
  14   7   1      139.90      122.62     23.15 o 
  15   7   1       21.26       34.77     17.25 o 
  16   7   1      169.13      132.44     27.68 o 
  17   7   1        0.79       -9.12     17.15 o 
  18   7   1       39.35        9.24     18.94 o 
  19   7   1        8.33        6.61     20.00 o 
  20   7   1       22.16       55.37     25.34 o 
  21   7   1        6.28      -11.32     20.91 o 
  22   7   1        7.04       24.31     23.50 o 
  23   7   1       29.00        0.68     23.49 o 
 -20   8   1       87.96      114.46     51.83 o 
 -19   8   1       27.88      -16.90     19.30 o 
 -18   8   1       39.66       29.70     23.22 o 
 -17   8   1      877.33      994.64     57.53 o 
 -16   8   1      496.53      565.22     42.26 o 
 -15   8   1      186.64      114.24     31.03 o 
 -14   8   1       55.27       43.69     17.36 o 
 -13   8   1       96.81       94.82     20.76 o 
 -12   8   1      202.59      202.30     43.38 o 
 -11   8   1      330.40      330.28     29.38 o 
 -10   8   1      279.01      323.30     26.40 o 
  -9   8   1      147.42      157.96     18.99 o 
  -8   8   1      141.45      122.43     17.24 o 
  -7   8   1     1331.50     1347.17     45.16 o 
  -6   8   1      215.74      217.87     17.98 o 
  -5   8   1      656.65      677.15     28.28 o 
  -4   8   1      194.27      203.07     16.24 o 
  -3   8   1       10.89       18.65      9.20 o 
  -2   8   1      247.84      296.32     37.21 o 
  -1   8   1       54.50       54.60     13.17 o 
   0   8   1        7.71       12.91      9.95 o 
   1   8   1      242.59      282.21     18.91 o 
   2   8   1      646.37      666.20     31.72 o 
   3   8   1      111.95       81.21     20.97 o 
   4   8   1      913.03      964.00     34.45 o 
   5   8   1      248.61      268.91     24.12 o 
   6   8   1      947.67      939.65     43.01 o 
   7   8   1        0.23       -6.27     12.72 o 
   8   8   1      241.68      321.99     28.77 o 
   9   8   1       51.70       37.16     23.71 o 
  10   8   1        7.12       11.88     14.90 o 
  11   8   1       57.15       55.23     19.12 o 
  12   8   1      124.94      154.63     26.08 o 
  13   8   1       18.15        7.83     15.37 o 
  14   8   1       16.02       22.62     16.35 o 
  15   8   1      173.81      156.35     25.96 o 
  16   8   1       10.86       15.39     16.59 o 
  17   8   1      223.15      201.46     37.90 o 
  18   8   1      260.13      200.84     56.47 o 
  19   8   1       17.98       27.03     29.78 o 
  20   8   1      184.39      105.50     39.09 o 
 -15   9   1       67.01       20.36     21.09 o 
 -14   9   1       24.57       23.21     21.93 o 
 -13   9   1       56.66       57.60     29.03 o 
 -12   9   1        9.45       24.41     17.28 o 
 -11   9   1       92.85      127.46     24.85 o 
 -10   9   1      209.41      221.42     70.19 o 
  -9   9   1       28.46       11.37     14.31 o 
  -8   9   1      133.18      122.38     21.51 o 
  -7   9   1       60.20      103.47     17.24 o 
  -6   9   1       69.48       69.01     15.35 o 
  -5   9   1       10.73       15.25     11.76 o 
  -4   9   1       73.09       55.37     12.36 o 
  -3   9   1       12.89       21.59     11.71 o 
  -2   9   1       33.66       13.77     11.61 o 
  -1   9   1       98.71      106.15     15.24 o 
   0   9   1       42.63       34.20     12.25 o 
   1   9   1       85.74       90.97     13.38 o 
   2   9   1       15.01       16.84     12.09 o 
   3   9   1       32.34       31.44     14.68 o 
   4   9   1      136.44      136.29     19.79 o 
   5   9   1      174.42      165.89     22.00 o 
   6   9   1      408.19      443.09     48.38 o 
   7   9   1       28.33       15.93     16.21 o 
   8   9   1        0.25       20.70     17.53 o 
   9   9   1      239.95      303.74     34.51 o 
  10   9   1       16.48        5.56     15.36 o 
  11   9   1       23.19       29.35     17.13 o 
  12   9   1        2.26        1.94     16.79 o 
  13   9   1       16.87        7.56     17.54 o 
  14   9   1        0.78        8.96     19.61 o 
  15   9   1        4.38        9.73     21.58 o 
  -7  10   1      126.84      145.40     22.41 o 
  -6  10   1       11.59       23.70     11.73 o 
  -5  10   1       60.48       47.31     11.50 o 
  -4  10   1      272.52      295.01     25.12 o 
  -3  10   1       35.02       34.07     19.70 o 
  -2  10   1      112.36      103.97     16.66 o 
  -1  10   1       28.51       35.97     14.85 o 
   1  10   1       14.67       15.44     16.05 o 
   2  10   1        0.43        2.66     15.59 o 
   3  10   1      398.56      421.96     35.14 o 
   4  10   1      354.54      375.11     35.75 o 
   5  10   1      200.10      198.66     28.10 o 
   6  10   1      140.64      124.89     43.01 o 
   7  10   1      115.43       98.18     21.49 o 
 -32   0   2      518.22      643.36     60.84 o 
 -31   0   2      150.78      126.94     34.23 o 
 -30   0   2        9.50       40.54     25.40 o 
 -29   0   2      312.01      260.95     41.07 o 
 -28   0   2       65.84       66.62     26.16 o 
 -27   0   2       31.80        1.67     17.11 o 
 -26   0   2        0.05       -0.23     16.28 o 
 -25   0   2       35.77       95.91     25.02 o 
 -24   0   2      694.36      634.23     51.57 o 
 -23   0   2      747.84      749.45     52.93 o 
 -22   0   2      146.88      133.75     24.15 o 
 -21   0   2     3873.51     3579.87    105.62 o 
 -20   0   2     1084.46      970.54    187.78 o 
 -19   0   2       95.16      108.99     14.16 o 
 -18   0   2      888.46      823.94     31.34 o 
 -17   0   2        4.48        4.95      6.78 o 
 -16   0   2     1076.55     1123.04     35.95 o 
 -15   0   2        0.38       -3.47      4.56 o 
 -14   0   2     1615.73     1691.40     46.56 o 
 -13   0   2      357.50      413.85     15.97 o 
 -12   0   2      759.78      715.42     23.68 o 
 -11   0   2    21701.02    23780.68    438.13 o 
 -10   0   2    10009.00    10347.79    196.70 o 
  -9   0   2      944.71      846.69     40.01 o 
  -8   0   2     2323.83     2314.33     44.38 o 
  -7   0   2     6514.71     6403.07    126.26 o 
  -6   0   2     1558.66     1564.70     31.54 o 
  -5   0   2     2626.16     2510.89     46.16 o 
  -4   0   2       72.54       45.44      4.43 o 
  -3   0   2    21445.06    22246.35    360.23 o 
  -2   0   2     2309.43     2245.22     45.98 o 
  -1   0   2    13863.32    13742.00    255.88 o 
   0   0   2    29999.88    30184.55    556.16 o 
   1   0   2      894.87      983.39     22.53 o 
   2   0   2      104.06      138.81      9.07 o 
   3   0   2     2755.04     2807.23     99.44 o 
   4   0   2     1699.28     1660.76     29.71 o 
   5   0   2      531.51      571.02     13.71 o 
   6   0   2      808.84      734.19     16.48 o 
   7   0   2     2266.33     2308.70     40.74 o 
   8   0   2      815.27      843.53     21.65 o 
   9   0   2     1440.70     1457.34     37.60 o 
  10   0   2     1864.97     1800.21     44.68 o 
  11   0   2     2963.42     3147.23     61.04 o 
  12   0   2       91.33       77.46      8.02 o 
  13   0   2      765.64      789.50     22.94 o 
  14   0   2      158.47      166.73     10.13 o 
  15   0   2     1289.71     1129.66     26.84 o 
  16   0   2      767.08      744.37     27.91 o 
  17   0   2     2070.45     2140.25     43.55 o 
  18   0   2    12664.04    11903.25    206.01 o 
  19   0   2     4950.25     4841.14    108.18 o 
  20   0   2      109.10       88.69     16.90 o 
  21   0   2     1480.66     1544.55     47.26 o 
  22   0   2      951.82     1002.94     37.16 o 
  23   0   2        2.54       10.32     10.48 o 
  24   0   2     1934.89     2111.17     62.56 o 
  25   0   2      146.02      129.31     19.14 o 
  26   0   2        3.27        5.55     18.03 o 
  27   0   2        6.22       -5.02     17.87 o 
  28   0   2       14.31       22.21     21.90 o 
  29   0   2      581.05      824.37     66.78 o 
  30   0   2      249.99      258.74     43.20 o 
  31   0   2        0.04        8.90     22.74 o 
 -32   1   2        6.22       -2.08     16.36 o 
 -31   1   2        8.09       -4.87     15.40 o 
 -30   1   2       95.30      106.36     21.09 o 
 -29   1   2        0.41       15.02     18.22 o 
 -28   1   2       32.88       25.60     14.86 o 
 -27   1   2       13.57       15.66     14.14 o 
 -26   1   2        5.86       -7.35     12.11 o 
 -25   1   2       23.61       13.76     12.68 o 
 -24   1   2       63.97       66.50     11.39 o 
 -23   1   2        7.49        9.07      8.09 o 
 -22   1   2      438.87      326.78     18.67 o 
 -21   1   2        8.66        9.21      6.61 o 
 -20   1   2      241.15      246.46     14.64 o 
 -19   1   2        0.67       10.51      5.41 o 
 -18   1   2       47.68       25.69      9.35 o 
 -17   1   2      141.57      167.81     12.14 o 
 -16   1   2      442.93      479.63     14.34 o 
 -15   1   2      930.20      929.93     20.15 o 
 -14   1   2        5.41        3.01      3.69 o 
 -13   1   2       18.20       15.49      4.00 o 
 -12   1   2        0.01        1.11      3.24 o 
 -11   1   2     2891.46     3193.79     49.49 o 
 -10   1   2      309.37      322.69      9.57 o 
  -9   1   2     2098.00     2131.43     32.04 o 
  -8   1   2     2035.35     2071.64     28.33 o 
  -7   1   2        5.17        0.37      1.86 o 
  -6   1   2      155.06      159.79      6.17 o 
  -5   1   2      924.15      868.14     14.45 o 
  -4   1   2      509.51      533.82     12.84 o 
  -3   1   2      412.53      434.28      9.19 o 
  -2   1   2    12375.69    12722.95    173.67 o 
  -1   1   2     2513.68     2595.46     42.57 o 
   0   1   2       14.02       20.52      4.63 o 
   1   1   2    12549.72    12948.83    191.67 o 
   2   1   2     3474.93     3460.12     55.41 o 
   3   1   2     5448.31     5761.81     87.38 o 
   4   1   2      350.50      362.73      9.86 o 
   5   1   2     1206.94     1223.29     22.15 o 
   6   1   2      211.26      235.02      6.95 o 
   7   1   2      111.92      128.07      4.98 o 
   8   1   2       39.49       46.12      3.74 o 
   9   1   2        3.15        2.82      3.50 o 
  10   1   2        0.07        2.97      2.92 o 
  11   1   2      161.13      159.63      6.89 o 
  12   1   2      676.89      644.48     15.06 o 
  13   1   2       19.76       24.21      3.81 o 
  14   1   2       13.27        8.30      3.37 o 
  15   1   2      152.15      150.67     12.17 o 
  16   1   2      409.54      368.16     12.83 o 
  17   1   2        1.59        7.91      4.41 o 
  18   1   2      355.65      387.62     14.77 o 
  19   1   2      877.81      853.20     21.94 o 
  20   1   2     1130.44     1113.42     25.89 o 
  21   1   2       32.89       31.43      7.95 o 
  22   1   2       17.39       14.15      8.21 o 
  23   1   2      183.42      182.18     15.01 o 
  24   1   2       89.34       97.24     16.55 o 
  25   1   2        0.61        3.51      9.39 o 
  26   1   2       62.21       58.41     13.11 o 
  27   1   2      254.28      279.91     21.46 o 
  28   1   2       63.91       47.97     19.55 o 
  29   1   2      178.54      213.16     22.36 o 
  30   1   2      294.77      441.02     29.19 o 
  31   1   2       33.57       39.26     19.36 o 
 -31   2   2       61.33      120.93     38.79 o 
 -30   2   2       56.69       94.84     35.52 o 
 -29   2   2      286.95      358.75     26.28 o 
 -28   2   2        6.50        3.68     21.16 o 
 -27   2   2      207.92      205.78     20.07 o 
 -26   2   2       69.36       87.41     12.64 o 
 -25   2   2      309.13      289.65     35.13 o 
 -24   2   2        6.04       19.07      9.09 o 
 -23   2   2      426.92      421.00     29.25 o 
 -22   2   2     1029.09      919.84     30.00 o 
 -21   2   2       20.54       20.21      7.54 o 
 -20   2   2      392.75      303.27     15.51 o 
 -19   2   2       39.76       30.72      6.89 o 
 -18   2   2      226.36      287.21     14.04 o 
 -17   2   2       90.57       95.67      8.82 o 
 -16   2   2     1294.39     1303.51     27.06 o 
 -15   2   2       67.22       67.63      6.88 o 
 -14   2   2     1140.19     1113.61     21.41 o 
 -13   2   2       93.63      111.36      6.01 o 
 -12   2   2      362.44      337.62     10.35 o 
 -11   2   2      599.37      597.88     11.89 o 
 -10   2   2      908.91      906.15     20.96 o 
  -9   2   2      345.85      438.41     13.07 o 
  -8   2   2     1054.42      934.21     20.30 o 
  -7   2   2      155.74      141.06      8.02 o 
  -6   2   2       12.99       36.37      6.66 o 
  -5   2   2     9325.05     9626.29    147.06 o 
  -4   2   2     1756.90     1937.15     40.47 o 
  -3   2   2        0.80        2.83      4.17 o 
  -2   2   2    21841.28    22272.80    331.30 o 
  -1   2   2    31170.13    33058.93    481.60 o 
   0   2   2     3782.53     3721.45     59.78 o 
   1   2   2    21553.76    21941.99    278.58 o 
   2   2   2     5022.89     4983.18     62.39 o 
   3   2   2       12.89        9.83      2.91 o 
   4   2   2       21.81       27.43      3.77 o 
   5   2   2      684.26      666.16     16.53 o 
   6   2   2       95.24       92.24      5.35 o 
   7   2   2     3361.08     3283.72     45.62 o 
   8   2   2       62.37       55.17      4.75 o 
   9   2   2     4221.10     4467.38     67.67 o 
  10   2   2      774.23      771.83     17.83 o 
  11   2   2      112.09       84.98      8.57 o 
  12   2   2      267.76      245.81     10.59 o 
  13   2   2     1264.89     1224.50     26.18 o 
  14   2   2       68.18       61.13      8.40 o 
  15   2   2      766.64      785.62     30.91 o 
  16   2   2      908.85      750.90     36.10 o 
  17   2   2     1067.11     1006.25     24.86 o 
  18   2   2       60.73       61.32      8.25 o 
  19   2   2      744.75      692.44     21.33 o 
  20   2   2      145.04      174.92     14.96 o 
  21   2   2       63.74       82.60      9.32 o 
  22   2   2      739.24      755.29     24.15 o 
  23   2   2       29.10       50.11     10.98 o 
  24   2   2      461.90      504.32     24.63 o 
  25   2   2       22.30       23.33     10.73 o 
  26   2   2      775.38      851.70     38.66 o 
  27   2   2       19.60       14.48     13.30 o 
  28   2   2        6.09       21.37     12.03 o 
  29   2   2        9.72       31.92     13.02 o 
  30   2   2        9.15       26.75     14.46 o 
  31   2   2       43.97       19.67     14.51 o 
 -30   3   2        4.11       -2.08     20.28 o 
 -29   3   2       82.63      152.18     54.80 o 
 -28   3   2      140.78      140.42     32.93 o 
 -27   3   2       24.28       29.87     15.24 o 
 -26   3   2        2.72        5.32     12.62 o 
 -25   3   2       44.84       31.76     13.00 o 
 -24   3   2       13.44        3.22     10.79 o 
 -23   3   2      302.47      320.02     31.43 o 
 -22   3   2      118.83      103.53     17.76 o 
 -21   3   2       43.87       26.96     10.20 o 
 -20   3   2       15.30       20.10      9.21 o 
 -19   3   2      130.27      147.54     14.65 o 
 -18   3   2       79.64       80.90     12.99 o 
 -17   3   2      346.80      316.03     19.01 o 
 -16   3   2       94.43       99.37     21.43 o 
 -15   3   2        0.33       -4.19      5.02 o 
 -14   3   2        0.34       -1.82      5.00 o 
 -13   3   2      497.34      507.54     17.03 o 
 -12   3   2       59.89       82.00     10.12 o 
 -11   3   2     1407.01     1465.91     38.57 o 
 -10   3   2       24.16       41.89     16.10 o 
  -9   3   2     1128.33     1255.04     43.14 o 
  -8   3   2       51.17       62.81      5.62 o 
  -7   3   2        0.22        3.74      3.67 o 
  -6   3   2     1336.08     1445.90     29.62 o 
  -5   3   2      795.53      779.83     18.99 o 
  -4   3   2      338.11      341.20     14.07 o 
  -3   3   2     1131.73     1238.51     32.63 o 
  -2   3   2      120.58      124.73     11.82 o 
  -1   3   2     1453.67     1502.64     28.99 o 
   0   3   2      946.02      895.96     27.93 o 
   1   3   2       63.84       61.13      6.42 o 
   2   3   2       22.42       23.67      2.86 o 
   3   3   2     4359.89     4587.21     58.36 o 
   4   3   2       94.67      121.08      5.72 o 
   5   3   2     1667.70     1730.90     25.19 o 
   6   3   2       21.31       37.54      4.30 o 
   7   3   2     1334.63     1349.39     32.00 o 
   8   3   2      980.25     1017.21     20.45 o 
   9   3   2      467.82      407.45     13.65 o 
  10   3   2      374.91      333.60     18.45 o 
  11   3   2      972.93      959.47     25.49 o 
  12   3   2       32.87       34.55      7.29 o 
  13   3   2     1540.88     1504.63     35.59 o 
  14   3   2     1538.03     1481.58     41.32 o 
  15   3   2       50.21       55.62     11.47 o 
  16   3   2      507.58      505.41     22.27 o 
  17   3   2      174.19      185.78     14.38 o 
  18   3   2       14.52        8.10      5.18 o 
  19   3   2       43.97       41.80     11.65 o 
  20   3   2      157.85      159.48     20.75 o 
  21   3   2      508.93      572.56     36.81 o 
  22   3   2        8.05        7.56      9.30 o 
  23   3   2       17.48       10.81     10.32 o 
  24   3   2       38.20       36.73     12.51 o 
  25   3   2       92.90      119.21     20.21 o 
  26   3   2        0.01       22.13     16.33 o 
  27   3   2      412.74      482.95     38.82 o 
  28   3   2        2.14       27.53     19.81 o 
  29   3   2        5.72       24.31     21.68 o 
  30   3   2       20.98        0.20     19.46 o 
 -29   4   2       53.29       34.14     23.63 o 
 -28   4   2       14.67       30.19     19.89 o 
 -27   4   2       29.62        9.89     15.78 o 
 -26   4   2       22.31       29.47     16.51 o 
 -25   4   2      275.98      225.76     32.60 o 
 -24   4   2        4.08       12.07     31.37 o 
 -23   4   2        1.09        8.00     17.01 o 
 -22   4   2      133.51       74.11     26.28 o 
 -21   4   2      141.15       49.78     20.07 o 
 -20   4   2      157.24      134.36     25.08 o 
 -19   4   2      404.48      415.21    105.19 o 
 -18   4   2     1047.89     1052.96     74.00 o 
 -17   4   2      305.05      251.22     55.63 o 
 -16   4   2      102.67       74.14     23.81 o 
 -15   4   2      130.45      112.36     20.12 o 
 -14   4   2      130.90       97.68     18.42 o 
 -13   4   2       38.33       15.30     10.65 o 
 -12   4   2      444.36      443.34     34.94 o 
 -11   4   2        1.29       -3.71      7.28 o 
 -10   4   2      185.89      224.73     18.82 o 
  -9   4   2        8.22        4.62      5.23 o 
  -8   4   2      198.34      166.97     10.11 o 
  -7   4   2     2346.57     2322.71     45.05 o 
  -6   4   2      757.64      796.81     19.87 o 
  -5   4   2       93.03       76.97      6.85 o 
  -4   4   2      328.77      336.69     11.78 o 
  -3   4   2     3801.75     4063.78     64.10 o 
  -2   4   2      300.25      333.81     10.77 o 
  -1   4   2      165.28      182.80     11.89 o 
   0   4   2    13501.49    14359.93    290.47 o 
   1   4   2     4401.41     4544.61     90.80 o 
   2   4   2      566.85      635.79     28.18 o 
   3   4   2     1829.82     1962.26     30.91 o 
   4   4   2       69.93       84.52      9.21 o 
   5   4   2      149.70      155.79      7.48 o 
   6   4   2      165.34      186.52     10.86 o 
   7   4   2     3631.69     3815.48     58.52 o 
   8   4   2     3538.22     3782.32     58.27 o 
   9   4   2      201.17      192.68      9.68 o 
  10   4   2     1269.06     1270.24     32.84 o 
  11   4   2       22.05       36.14      7.69 o 
  12   4   2       99.11       76.91     11.83 o 
  13   4   2      310.25      304.50     19.94 o 
  14   4   2       40.17       42.35     10.91 o 
  15   4   2       20.22       18.54     12.67 o 
  16   4   2        5.31       13.26     10.38 o 
  17   4   2      261.59      269.87     33.79 o 
  18   4   2      208.09      177.40     23.05 o 
  19   4   2      454.25      511.29     51.12 o 
  20   4   2      234.07      217.05     26.37 o 
  21   4   2      158.64      117.80     18.74 o 
  22   4   2       89.54       78.04     17.93 o 
  23   4   2       31.50       36.72     26.10 o 
  24   4   2      103.96      103.88     19.66 o 
  25   4   2       82.25       93.93     20.97 o 
  26   4   2       57.68       46.08     18.64 o 
  27   4   2       33.21        8.52     26.39 o 
  28   4   2      740.34      785.43     70.66 o 
  29   4   2       27.45       33.92     32.48 o 
 -28   5   2      126.72      185.62     40.51 o 
 -27   5   2        3.47       10.22     21.44 o 
 -26   5   2      140.67      133.81     34.75 o 
 -25   5   2      106.81      113.97     26.06 o 
 -24   5   2       60.04       44.95     19.68 o 
 -23   5   2        3.40       -2.89     15.61 o 
 -22   5   2      117.43       94.88     21.23 o 
 -21   5   2        3.02        6.16     14.34 o 
 -20   5   2      115.78      102.28     20.45 o 
 -19   5   2      672.95      667.65     41.69 o 
 -18   5   2       13.98       12.06     13.97 o 
 -17   5   2       83.97       92.79     17.96 o 
 -16   5   2       66.69       68.55     17.29 o 
 -15   5   2      770.21      733.59     38.61 o 
 -14   5   2      222.24      204.98     23.97 o 
 -13   5   2      500.57      492.31     30.83 o 
 -12   5   2       82.43       83.24     16.09 o 
 -11   5   2      651.44      569.47     30.40 o 
 -10   5   2       72.12       80.98     13.89 o 
  -9   5   2      431.07      392.56     24.30 o 
  -8   5   2        1.68        7.15      6.39 o 
  -7   5   2       13.98       15.42      6.39 o 
  -6   5   2       65.33       78.93      7.93 o 
  -5   5   2        1.92        8.06      4.91 o 
  -4   5   2      556.61      572.32     21.94 o 
  -3   5   2      398.92      427.69     13.95 o 
  -2   5   2       56.91       45.72      8.73 o 
  -1   5   2        0.03        1.89      5.23 o 
   0   5   2      541.13      569.44     20.45 o 
   1   5   2       16.50        0.67      5.22 o 
   2   5   2        0.25        5.62      5.37 o 
   3   5   2       18.68       16.92      8.07 o 
   4   5   2     1009.54     1011.00     27.35 o 
   5   5   2        2.44        2.73      4.62 o 
   6   5   2       79.74       62.83      8.75 o 
   7   5   2       97.72      101.47     12.08 o 
   8   5   2      216.15      231.60     20.14 o 
   9   5   2     3558.76     3775.93     90.88 o 
  10   5   2      862.28      856.43     30.37 o 
  11   5   2       58.59       75.78     13.29 o 
  12   5   2     3367.03     3536.48     92.47 o 
  13   5   2       11.45       10.75      9.85 o 
  14   5   2       18.33       21.31     14.76 o 
  15   5   2        4.52       -1.58     14.13 o 
  16   5   2      152.53      174.26     29.49 o 
  17   5   2      330.59      347.58     51.19 o 
  18   5   2      457.82      505.56     60.77 o 
  19   5   2     1131.60     1090.70    125.30 o 
  20   5   2       62.85       41.87     32.67 o 
  21   5   2      123.85       97.05     27.46 o 
  22   5   2       12.96        9.46     20.35 o 
  23   5   2      528.50      517.59    120.47 o 
  24   5   2       20.85       36.52     23.65 o 
  25   5   2      460.23      404.56     48.59 o 
  26   5   2      172.54      192.84     38.51 o 
  27   5   2      108.11       81.76     37.57 o 
 -26   6   2       60.01       43.79     27.59 o 
 -25   6   2       77.53       70.64     25.43 o 
 -24   6   2       87.71       68.31     23.34 o 
 -23   6   2       20.87       24.33     20.69 o 
 -22   6   2       17.27        8.85     15.80 o 
 -21   6   2        1.85       -1.71     15.43 o 
 -20   6   2      228.62      168.34     39.22 o 
 -19   6   2      133.24      154.45     24.86 o 
 -18   6   2       38.16       16.78     15.37 o 
 -17   6   2      510.78      535.45     38.61 o 
 -16   6   2      785.17      796.26     44.52 o 
 -15   6   2      586.17      675.01     50.16 o 
 -14   6   2      349.20      368.33     37.49 o 
 -13   6   2      782.94      838.52     67.01 o 
 -12   6   2      116.83      115.63     31.78 o 
 -11   6   2      301.82      305.79     28.30 o 
 -10   6   2       24.05        6.26     10.77 o 
  -9   6   2      158.29      137.18     25.50 o 
  -8   6   2      218.64      188.87     17.10 o 
  -7   6   2       11.81        8.73      8.15 o 
  -6   6   2        0.13        1.38      6.08 o 
  -5   6   2      602.22      639.13     21.37 o 
  -4   6   2      178.47      172.20     11.48 o 
  -3   6   2       25.69       10.47      5.49 o 
  -2   6   2      189.04      215.59     13.51 o 
  -1   6   2      806.66      937.68     26.25 o 
   0   6   2      166.76      175.40     18.28 o 
   1   6   2       28.55       28.50      9.96 o 
   2   6   2      782.64      831.99     27.65 o 
   3   6   2      135.53      135.94     13.18 o 
   4   6   2        0.47       -4.64      5.21 o 
   5   6   2      259.59      296.46     14.30 o 
   6   6   2      528.39      575.09     20.57 o 
   7   6   2      477.21      544.19     27.39 o 
   8   6   2       41.40       45.64     13.22 o 
   9   6   2      235.78      256.95     23.24 o 
  10   6   2      334.72      311.86     24.68 o 
  11   6   2     1467.22     1639.48     55.95 o 
  12   6   2       47.01       22.17     38.37 o 
  13   6   2      322.88      305.61     50.54 o 
  14   6   2       66.03       50.23     23.08 o 
  15   6   2       21.35        9.21     22.09 o 
  16   6   2        3.96       35.58     20.41 o 
  17   6   2       25.14        5.63     22.59 o 
  18   6   2       91.69       62.14     33.77 o 
  19   6   2      153.44      170.46     36.58 o 
  20   6   2      382.11      390.80     43.95 o 
  21   6   2       10.61        9.71     21.19 o 
  22   6   2       39.88       46.81     25.34 o 
  23   6   2      172.60      117.64     32.27 o 
  24   6   2      142.44      147.46     35.33 o 
  25   6   2       16.37       50.27     28.26 o 
 -23   7   2        1.51       10.86     23.12 o 
 -22   7   2       61.65       77.09     35.18 o 
 -21   7   2        0.12       13.02     18.99 o 
 -20   7   2      163.44      159.60     27.85 o 
 -19   7   2       14.44        5.34     14.93 o 
 -18   7   2       26.83        7.02     16.22 o 
 -17   7   2      700.80      740.38     46.23 o 
 -16   7   2      120.02      108.40     22.28 o 
 -15   7   2       46.68       24.50     15.08 o 
 -14   7   2        6.37       31.61     14.96 o 
 -13   7   2      167.29      185.03     23.98 o 
 -12   7   2       99.97       72.82     17.30 o 
 -11   7   2      790.47      901.15     42.70 o 
 -10   7   2      497.35      510.30     28.84 o 
  -9   7   2      305.19      316.72     33.36 o 
  -8   7   2       67.21       60.79     13.30 o 
  -7   7   2       54.59       33.80     13.94 o 
  -6   7   2       21.95       27.23      9.60 o 
  -5   7   2      178.90      195.82     15.07 o 
  -4   7   2       10.17        6.57      7.13 o 
  -3   7   2       16.07       17.53      7.15 o 
  -2   7   2      661.42      786.86     32.87 o 
  -1   7   2       26.50       39.19     11.64 o 
   0   7   2      407.96      438.94     20.15 o 
   1   7   2      250.04      233.08     35.96 o 
   2   7   2        1.87        7.96      7.69 o 
   3   7   2      180.67      178.37     18.88 o 
   4   7   2       13.52       12.45      6.60 o 
   5   7   2        1.93        2.09      5.82 o 
   6   7   2        6.88       15.34     10.80 o 
   7   7   2      468.16      517.44     28.54 o 
   8   7   2     1056.61     1135.48     46.59 o 
   9   7   2      472.58      475.44     50.50 o 
  10   7   2      586.41      736.54     48.98 o 
  11   7   2        7.31        8.01     18.63 o 
  12   7   2      122.55       93.57     27.99 o 
  13   7   2       50.96       48.08     25.40 o 
  14   7   2      712.60      796.07     55.99 o 
  15   7   2        9.90       17.31     25.86 o 
  16   7   2       52.88       54.78     25.24 o 
  17   7   2       13.88       15.90     19.64 o 
  18   7   2       16.28       30.88     22.67 o 
  19   7   2       28.02        6.75     21.30 o 
  20   7   2       10.23        2.41     20.32 o 
  21   7   2      407.14      402.12     49.92 o 
  22   7   2       51.61       45.38     27.04 o 
  23   7   2       85.12       82.73     58.11 o 
 -20   8   2       31.82       31.78     24.30 o 
 -19   8   2      381.78      343.96     57.99 o 
 -18   8   2      153.11      241.01     69.59 o 
 -17   8   2      372.61      320.35     66.67 o 
 -16   8   2        0.03        5.36     17.21 o 
 -15   8   2       44.84       43.54     18.72 o 
 -14   8   2      362.32      415.80     44.33 o 
 -13   8   2      850.38      867.13     46.31 o 
 -12   8   2       43.86       35.89     15.87 o 
 -11   8   2        6.78       11.88     13.63 o 
 -10   8   2        0.03        5.70     13.00 o 
  -9   8   2       18.92        1.91     11.15 o 
  -8   8   2       30.66       19.06     12.31 o 
  -7   8   2       58.78       48.97     12.54 o 
  -6   8   2        5.23        5.18      9.10 o 
  -5   8   2        2.56        7.42     11.28 o 
  -4   8   2        9.22       11.88      8.37 o 
  -3   8   2      391.16      374.42     30.57 o 
  -2   8   2       59.98       45.31     16.53 o 
  -1   8   2      260.37      264.18     18.08 o 
   0   8   2        5.01        5.98      9.04 o 
   1   8   2       93.66       59.55     11.65 o 
   2   8   2        2.78        6.74      8.88 o 
   3   8   2       21.19       18.63     12.82 o 
   4   8   2      103.74       88.87     15.47 o 
   5   8   2        9.34        1.48     11.17 o 
   6   8   2       19.25       11.25     12.25 o 
   7   8   2       60.16       45.85     16.74 o 
   8   8   2      165.32      192.85     24.48 o 
   9   8   2        0.03       11.55     15.59 o 
  10   8   2      531.60      560.78     59.83 o 
  11   8   2       36.34       31.18     18.84 o 
  12   8   2       62.33       65.36     20.87 o 
  13   8   2       35.25       18.13     20.03 o 
  14   8   2       67.22       98.25     28.21 o 
  15   8   2      183.71      143.93     25.92 o 
  16   8   2       22.58       31.42     20.21 o 
  17   8   2       11.21       -0.59     17.41 o 
  18   8   2       12.80       -6.01     21.56 o 
  19   8   2       38.11       36.30     29.97 o 
 -15   9   2        1.66       -0.36     19.45 o 
 -14   9   2       82.40      101.49     26.17 o 
 -13   9   2      135.90      198.41     46.36 o 
 -12   9   2        1.90       23.91     15.91 o 
 -11   9   2        3.39        5.41     15.29 o 
 -10   9   2        2.38        1.27     13.93 o 
  -9   9   2        0.08       22.25     14.33 o 
  -8   9   2      200.76      217.70     41.67 o 
  -7   9   2       92.33       96.63     34.48 o 
  -6   9   2        0.09        2.88     11.08 o 
  -5   9   2      194.59      244.84     18.44 o 
  -4   9   2       43.82       43.92     13.87 o 
  -3   9   2       12.27        2.46     11.39 o 
  -2   9   2       83.71      106.39     16.59 o 
  -1   9   2       54.75       56.84     16.20 o 
   0   9   2        5.36       22.33     13.69 o 
   1   9   2      328.19      327.12     41.42 o 
   2   9   2       26.05       27.12     13.67 o 
   3   9   2       15.31        2.51     12.66 o 
   4   9   2       67.43       53.86     17.62 o 
   5   9   2        4.51       25.59     18.31 o 
   6   9   2      181.08      238.86     29.69 o 
   7   9   2      182.80      245.13     55.63 o 
   8   9   2        0.13        7.06     17.15 o 
   9   9   2      114.09       71.32     52.14 o 
  10   9   2      210.45      197.40     31.53 o 
  11   9   2       50.93       15.24     21.52 o 
  12   9   2      131.12      130.82     29.92 o 
  13   9   2        0.12      -14.54     16.55 o 
  14   9   2      174.22      199.29     35.41 o 
  15   9   2       16.70        0.90     21.99 o 
  -7  10   2       94.64       79.87     43.28 o 
  -6  10   2      107.25       52.89     20.23 o 
  -5  10   2        5.29        3.87     16.09 o 
  -4  10   2       68.89       52.45     18.09 o 
  -3  10   2       27.02       21.21     16.27 o 
  -2  10   2       28.82       28.93     15.32 o 
  -1  10   2       99.48      101.56     21.84 o 
   0  10   2       54.26       36.28     20.38 o 
   1  10   2      181.75      232.12     30.88 o 
   2  10   2       27.85       62.29     22.74 o 
   3  10   2       17.65       25.02     19.62 o 
   4  10   2        2.52      -10.57     19.01 o 
   5  10   2       38.05       36.28     22.21 o 
   6  10   2        0.00       13.68     19.96 o 
 -31   1   3       39.93       50.68     18.95 o 
 -30   1   3       22.85       20.57     18.94 o 
 -29   1   3       43.04       36.84     16.54 o 
 -28   1   3      306.25      337.06     29.48 o 
 -27   1   3      151.97      138.63     21.23 o 
 -26   1   3      219.60      213.44     23.75 o 
 -25   1   3       35.39       31.20     15.19 o 
 -24   1   3       23.60       30.28     15.69 o 
 -23   1   3       10.73        3.53      8.79 o 
 -22   1   3       10.33        7.74      7.56 o 
 -21   1   3        0.79        2.52      6.02 o 
 -20   1   3      431.55      479.19     40.44 o 
 -19   1   3      326.63      289.78     13.93 o 
 -18   1   3      991.45      984.83     25.94 o 
 -17   1   3       79.06       81.51      8.12 o 
 -16   1   3        1.40        5.06      4.45 o 
 -15   1   3       70.68       65.62      9.42 o 
 -14   1   3       55.33       73.11      6.61 o 
 -13   1   3      811.79      802.55     16.12 o 
 -12   1   3      187.52      154.10      6.65 o 
 -11   1   3      816.52      800.73     15.44 o 
 -10   1   3      609.84      566.94     11.95 o 
  -9   1   3     1487.09     1493.97     24.00 o 
  -8   1   3       96.87       90.93      3.98 o 
  -7   1   3        4.51        2.94      2.05 o 
  -6   1   3      129.14      121.51      6.13 o 
  -5   1   3     1268.55     1277.58     16.62 o 
  -4   1   3        1.21        2.96      2.31 o 
  -3   1   3     3596.14     3272.06     48.61 o 
  -2   1   3       76.92       67.18      4.58 o 
  -1   1   3     1546.42     1508.08     24.90 o 
   0   1   3      925.80      862.91     17.86 o 
   1   1   3      721.67      818.51     14.70 o 
   2   1   3      552.25      483.90     10.61 o 
   3   1   3     4333.73     4217.45     60.96 o 
   4   1   3      159.18      178.54      8.22 o 
   5   1   3      885.12      885.43     15.11 o 
   6   1   3     1064.42     1087.48     19.14 o 
   7   1   3      740.74      750.81     15.16 o 
   8   1   3       36.91       54.84      5.59 o 
   9   1   3      335.48      319.87     10.60 o 
  10   1   3      527.46      450.73     13.31 o 
  11   1   3      225.21      181.13      7.42 o 
  12   1   3     1567.83     1496.62     23.52 o 
  13   1   3       49.12       36.16      5.10 o 
  14   1   3     1878.67     1887.04     32.61 o 
  15   1   3        0.39        8.81      4.75 o 
  16   1   3     2915.59     2922.09     50.17 o 
  17   1   3      911.77      858.11     20.56 o 
  18   1   3     1560.49     1582.36     30.72 o 
  19   1   3      748.57      739.16     22.10 o 
  20   1   3     1001.87      975.05     28.34 o 
  21   1   3      164.21      155.75     13.41 o 
  22   1   3       23.38       25.88      8.66 o 
  23   1   3        9.02       18.24      8.95 o 
  24   1   3       37.53       27.60      9.71 o 
  25   1   3      120.08       79.46     13.29 o 
  26   1   3      310.05      309.69     21.69 o 
  27   1   3      348.04      334.77     23.00 o 
  28   1   3      113.46      105.87     16.00 o 
  29   1   3      467.81      479.14     34.46 o 
  30   1   3        3.18       19.17     13.72 o 
  31   1   3      105.98      139.02     20.55 o 
 -31   2   3      178.21      171.66     42.97 o 
 -30   2   3        5.10       11.79     26.62 o 
 -29   2   3      185.72      168.09     21.14 o 
 -28   2   3       60.45       56.52     15.53 o 
 -27   2   3       25.06       24.49     10.39 o 
 -26   2   3       34.02       27.16      9.85 o 
 -25   2   3        4.03       16.64      9.44 o 
 -24   2   3      143.94      133.77     12.46 o 
 -23   2   3        8.36        9.69      7.70 o 
 -22   2   3        8.49       11.62      7.12 o 
 -21   2   3     2805.42     2455.87     50.58 o 
 -20   2   3      258.11      202.70     18.21 o 
 -19   2   3      246.89      239.65     13.38 o 
 -18   2   3        6.08        5.54      4.79 o 
 -17   2   3        0.63        1.94      5.17 o 
 -16   2   3        6.60       11.08      4.69 o 
 -15   2   3       39.04       33.69      5.87 o 
 -14   2   3       61.59       60.60      6.95 o 
 -13   2   3       10.58       12.15      3.66 o 
 -12   2   3      164.83      161.89      7.34 o 
 -11   2   3     4591.31     4979.79     68.31 o 
 -10   2   3     4599.67     5216.16     78.07 o 
  -9   2   3      249.36      269.25     10.33 o 
  -8   2   3        8.67        6.25      3.31 o 
  -7   2   3      211.63      165.97     14.56 o 
  -6   2   3      272.78      264.74     10.55 o 
  -5   2   3       68.28       62.32      4.45 o 
  -4   2   3      221.12      270.75     16.14 o 
  -3   2   3      734.64      769.69     18.20 o 
  -2   2   3     1454.24     1361.17     27.16 o 
  -1   2   3      896.65      941.98     18.60 o 
   0   2   3     1579.99     1761.22     29.64 o 
   1   2   3     3893.56     4112.59     65.42 o 
   2   2   3     1565.61     1709.45     26.81 o 
   3   2   3     3695.47     3827.83     56.26 o 
   4   2   3       74.87       95.16      4.57 o 
   5   2   3       53.32       44.27      6.22 o 
   6   2   3     2028.32     2100.69     32.45 o 
   7   2   3     2374.96     2662.99     40.09 o 
   8   2   3     3340.57     3569.17     51.84 o 
   9   2   3      444.27      464.27     13.50 o 
  10   2   3       49.25       51.58      5.80 o 
  11   2   3      156.51      173.80      9.40 o 
  12   2   3       45.53       54.13     12.63 o 
  13   2   3      595.61      602.12     17.34 o 
  14   2   3      807.95      832.19     21.51 o 
  15   2   3      106.50      100.81      9.56 o 
  16   2   3      837.85      731.88     24.54 o 
  17   2   3     1934.51     1875.03     41.33 o 
  18   2   3     8433.68     8273.62    124.70 o 
  19   2   3      932.88      934.92     25.79 o 
  20   2   3      233.11      222.78     13.93 o 
  21   2   3      158.21      149.89     12.45 o 
  22   2   3       20.36        7.94      7.83 o 
  23   2   3       15.19       12.61      9.56 o 
  24   2   3      126.82      125.38     19.31 o 
  25   2   3        0.09        5.61     10.76 o 
  26   2   3      172.70      160.61     17.16 o 
  27   2   3      252.89      258.85     29.98 o 
  28   2   3       96.09      107.75     16.38 o 
  29   2   3      564.99      660.77     31.29 o 
  30   2   3       22.79       21.40     14.61 o 
  31   2   3       52.52       85.41     36.66 o 
 -30   3   3      477.07      642.65     95.26 o 
 -29   3   3      380.35      390.43     39.41 o 
 -28   3   3       69.21       88.38     19.87 o 
 -27   3   3       35.52       52.54     16.46 o 
 -26   3   3      193.87      214.43     25.59 o 
 -25   3   3        0.48       -1.20     10.25 o 
 -24   3   3      376.08      402.89     23.60 o 
 -23   3   3       45.68       36.66     11.02 o 
 -22   3   3      599.58      563.99     25.54 o 
 -21   3   3       13.96       20.74      9.35 o 
 -20   3   3      288.68      267.70     17.88 o 
 -19   3   3        2.11        2.06      7.95 o 
 -18   3   3      171.53      149.31     19.40 o 
 -17   3   3     1117.23     1080.80     30.52 o 
 -16   3   3      265.38      261.18     13.69 o 
 -15   3   3      883.38      896.86     23.33 o 
 -14   3   3      450.14      478.27     16.60 o 
 -13   3   3      248.23      298.60     13.04 o 
 -12   3   3      253.90      217.95     11.02 o 
 -11   3   3     1751.12     1794.76     33.99 o 
 -10   3   3        3.64        8.68      4.29 o 
  -9   3   3      830.31      882.46     37.13 o 
  -8   3   3      655.08      658.29     26.91 o 
  -7   3   3      331.94      355.66     17.86 o 
  -6   3   3      906.12      929.75     24.03 o 
  -5   3   3       47.99       61.00      6.26 o 
  -4   3   3     2779.50     2877.31     52.05 o 
  -3   3   3      196.11      139.45      9.22 o 
  -2   3   3       75.09       86.09      7.25 o 
  -1   3   3      372.96      334.98     10.13 o 
   0   3   3      272.41      331.60      9.97 o 
   1   3   3       91.98      145.99      9.62 o 
   2   3   3      266.75      248.95      8.74 o 
   3   3   3      529.09      498.85     13.12 o 
   4   3   3     1597.22     1774.80     27.77 o 
   5   3   3     1503.86     1632.86     27.60 o 
   6   3   3     1382.34     1617.49     26.10 o 
   7   3   3       14.02       18.82      3.35 o 
   8   3   3      177.93      159.72      9.26 o 
   9   3   3        7.55        0.30      4.02 o 
  10   3   3       31.04       34.13      8.30 o 
  11   3   3        3.42        8.34      5.71 o 
  12   3   3      778.56      704.82     22.65 o 
  13   3   3        1.02        7.64      6.33 o 
  14   3   3     1052.49     1033.28     29.26 o 
  15   3   3      183.45      208.38     22.88 o 
  16   3   3      180.89      201.75     15.58 o 
  17   3   3        4.84        5.42      5.93 o 
  18   3   3     1425.56     1454.90     33.81 o 
  19   3   3       18.31       10.83      5.68 o 
  20   3   3      237.48      164.44     11.60 o 
  21   3   3      267.51      230.80     27.95 o 
  22   3   3      324.36      305.45     26.69 o 
  23   3   3        7.65       14.48     11.58 o 
  24   3   3       98.77       68.42     15.51 o 
  25   3   3       94.14       56.93     17.31 o 
  26   3   3       33.09       53.45     17.84 o 
  27   3   3      597.25      610.06     39.35 o 
  28   3   3       61.22       53.14     21.55 o 
  29   3   3      132.97      132.18     25.21 o 
  30   3   3      161.66      129.10     27.24 o 
 -29   4   3      115.25      150.28     25.11 o 
 -28   4   3       21.83       14.56     20.32 o 
 -27   4   3      179.96      182.07     23.64 o 
 -26   4   3       21.56        2.75     17.48 o 
 -25   4   3       61.28       22.96     18.07 o 
 -24   4   3        0.04      -11.57     14.36 o 
 -23   4   3      660.30      712.52     54.00 o 
 -22   4   3       93.03       81.53     20.49 o 
 -21   4   3        0.94       -2.06     11.67 o 
 -20   4   3       61.37       42.51     16.13 o 
 -19   4   3      323.77      247.34     26.26 o 
 -18   4   3      106.79      100.02     18.27 o 
 -17   4   3      317.26      249.24     25.22 o 
 -16   4   3       24.91       26.52     15.25 o 
 -15   4   3        0.46       10.75     10.30 o 
 -14   4   3        0.29       -2.05      7.15 o 
 -13   4   3       72.47       77.30     11.84 o 
 -12   4   3      481.09      504.42     26.87 o 
 -11   4   3       74.64       88.09     11.52 o 
 -10   4   3       28.19       45.19     10.24 o 
  -9   4   3     1285.02     1349.97     33.72 o 
  -8   4   3     1296.83     1347.09     34.00 o 
  -7   4   3      394.53      471.46     16.12 o 
  -6   4   3      178.83      146.52      9.57 o 
  -5   4   3      192.68      245.12     11.98 o 
  -4   4   3     1331.12     1407.88     30.47 o 
  -3   4   3        7.14        9.23      5.06 o 
  -2   4   3     8659.56     9215.18    146.54 o 
  -1   4   3     6550.27     7227.63    112.16 o 
   0   4   3      280.61      269.68     10.71 o 
   1   4   3     8873.61     9856.94    128.07 o 
   2   4   3      128.14      114.71      6.77 o 
   3   4   3      287.16      316.66      9.30 o 
   4   4   3       44.28       45.41      4.61 o 
   5   4   3       17.49       13.84      3.79 o 
   6   4   3     1395.59     1395.22     26.33 o 
   7   4   3     3015.98     3207.42     46.89 o 
   8   4   3     1950.20     2003.22     35.44 o 
   9   4   3      666.28      665.40     28.32 o 
  10   4   3        9.15        8.09      6.37 o 
  11   4   3       38.54       26.10      8.89 o 
  12   4   3      276.55      330.62     25.81 o 
  13   4   3       21.41       15.57      9.26 o 
  14   4   3      831.26      865.17     33.12 o 
  15   4   3     2039.54     2086.27     56.96 o 
  16   4   3       94.91       99.39     15.11 o 
  17   4   3      464.77      500.11     28.13 o 
  18   4   3      564.20      529.25     46.17 o 
  19   4   3        2.32        5.45     11.53 o 
  20   4   3       67.51       35.95     13.34 o 
  21   4   3       22.17       18.03     12.65 o 
  22   4   3       55.38       52.95     21.93 o 
  23   4   3       28.29       28.66     14.74 o 
  24   4   3       49.06       71.73     17.88 o 
  25   4   3      106.00      115.46     20.49 o 
  26   4   3      138.75      100.24     33.16 o 
  27   4   3       20.31        3.27     24.95 o 
  28   4   3       83.05       41.98     32.55 o 
  29   4   3       68.30       49.97     35.14 o 
 -27   5   3       20.89       14.21     20.84 o 
 -26   5   3      165.24      187.61     32.05 o 
 -25   5   3        4.42       -7.11     17.52 o 
 -24   5   3       78.22       64.91     26.15 o 
 -23   5   3      221.35      180.11     42.06 o 
 -22   5   3        0.06        6.18     14.50 o 
 -21   5   3      161.70      174.24     35.62 o 
 -20   5   3       94.88       95.99     20.51 o 
 -19   5   3       18.61       15.27     14.21 o 
 -18   5   3      207.35      216.82     25.60 o 
 -17   5   3      138.74      144.66     20.49 o 
 -16   5   3      136.87      114.44     18.57 o 
 -15   5   3      216.82      225.49     41.61 o 
 -14   5   3       14.84       22.24     11.80 o 
 -13   5   3        2.58       -7.02      9.79 o 
 -12   5   3      264.35      243.74     35.29 o 
 -11   5   3      308.31      297.04     42.50 o 
 -10   5   3        3.54        7.94      8.76 o 
  -9   5   3      300.27      309.32     37.29 o 
  -8   5   3       76.53       68.25     11.96 o 
  -7   5   3       90.42      104.28     10.80 o 
  -6   5   3      305.38      324.74     16.48 o 
  -5   5   3       40.55       19.86      6.63 o 
  -4   5   3        4.74        1.88      5.20 o 
  -3   5   3       15.03       17.44      5.07 o 
  -2   5   3      188.85      188.06     10.04 o 
  -1   5   3      297.12      344.17     13.22 o 
   0   5   3       84.48       94.11      8.71 o 
   1   5   3      270.64      291.47     13.88 o 
   2   5   3       13.20       20.27      4.06 o 
   3   5   3      269.58      248.42      9.63 o 
   4   5   3      548.43      612.30     21.55 o 
   5   5   3      115.76      106.34      7.51 o 
   6   5   3     1068.00     1118.33     23.31 o 
   7   5   3      578.56      617.05     25.43 o 
   8   5   3       36.79       38.91     10.21 o 
   9   5   3       70.19       89.49     14.84 o 
  10   5   3      132.88      165.79     20.90 o 
  11   5   3       61.02       69.08     14.30 o 
  12   5   3      449.54      477.69     26.43 o 
  13   5   3      193.90      192.66     22.49 o 
  14   5   3      149.34      120.55     25.86 o 
  15   5   3        3.68        5.70     14.91 o 
  16   5   3      165.81      179.54     30.61 o 
  17   5   3       41.65       39.03     19.22 o 
  18   5   3        0.04       24.30     19.04 o 
  19   5   3        0.07      -12.78     25.55 o 
  20   5   3      218.88      196.39     38.18 o 
  21   5   3       40.46       25.68     21.05 o 
  22   5   3       57.30       18.95     21.75 o 
  23   5   3       65.59       60.82     24.98 o 
  24   5   3       21.85       59.32     38.14 o 
  25   5   3        5.71       -3.46     22.71 o 
  26   5   3       65.21       67.18     31.83 o 
  27   5   3        1.03       18.59     27.90 o 
 -25   6   3       61.24       95.22     31.78 o 
 -24   6   3       11.17        5.20     18.39 o 
 -23   6   3       45.79       41.44     20.59 o 
 -22   6   3       51.44       28.30     22.63 o 
 -21   6   3      516.83      556.40     51.24 o 
 -20   6   3       13.46       11.99     14.96 o 
 -19   6   3      428.02      354.87     33.14 o 
 -18   6   3      130.19      116.43     21.26 o 
 -17   6   3       36.94       50.02     16.92 o 
 -16   6   3       26.54        5.52     24.14 o 
 -15   6   3      510.34      459.36     33.99 o 
 -14   6   3      232.88      234.90     25.10 o 
 -13   6   3     1743.12     1694.89     69.01 o 
 -12   6   3      316.25      340.85     27.18 o 
 -11   6   3      107.16       85.67     19.69 o 
 -10   6   3        0.32        1.01      9.87 o 
  -9   6   3        7.11       20.20     10.22 o 
  -8   6   3      344.60      290.79     22.29 o 
  -7   6   3       13.67        6.12      8.59 o 
  -6   6   3     1214.23     1273.54     44.10 o 
  -5   6   3        7.12        3.94      8.69 o 
  -4   6   3      355.42      401.59     17.68 o 
  -3   6   3      249.21      312.60     14.56 o 
  -2   6   3      222.95      221.03     11.99 o 
  -1   6   3      467.73      445.65     23.21 o 
   0   6   3     6790.66     6910.19    122.17 o 
   1   6   3     1240.59     1336.58     36.82 o 
   2   6   3     1016.26      982.82     30.67 o 
   3   6   3     1266.93     1337.81     26.10 o 
   4   6   3      464.49      474.14     22.05 o 
   5   6   3      129.26      133.91      8.78 o 
   6   6   3      781.48      808.03     31.60 o 
   7   6   3      134.25      159.71     19.42 o 
   8   6   3       52.76       27.40     12.47 o 
   9   6   3       80.94       63.95     19.25 o 
  10   6   3      102.88      102.24     42.04 o 
  11   6   3        0.43        7.05     11.45 o 
  12   6   3      150.70      157.07     25.24 o 
  13   6   3      273.68      277.26     34.75 o 
  14   6   3      437.69      417.57     85.07 o 
  15   6   3      701.33      847.00     63.01 o 
  16   6   3      117.22       95.68     28.48 o 
  17   6   3      120.05      125.43     29.37 o 
  18   6   3       12.53       24.59     20.71 o 
  19   6   3      263.78      342.86     58.26 o 
  20   6   3        0.18        5.75     18.89 o 
  21   6   3       37.58       -1.75     21.73 o 
  22   6   3       49.88       52.23     25.23 o 
  23   6   3       69.63      102.73     31.86 o 
  24   6   3      184.23      155.44     40.69 o 
  25   6   3       49.70      138.47     36.62 o 
 -23   7   3       16.29        5.35     22.34 o 
 -22   7   3       18.11       26.72     24.59 o 
 -21   7   3       31.26        9.58     17.42 o 
 -20   7   3       17.26       20.70     18.77 o 
 -19   7   3        7.08       -7.52     14.65 o 
 -18   7   3       22.23       14.55     16.05 o 
 -17   7   3        0.66       11.56     15.03 o 
 -16   7   3       23.52       24.73     15.80 o 
 -15   7   3      213.66      169.28     24.20 o 
 -14   7   3      109.65       79.26     18.45 o 
 -13   7   3      202.39      189.56     24.02 o 
 -12   7   3       11.47       14.32     16.77 o 
 -11   7   3       57.61       53.95     15.11 o 
 -10   7   3       55.60       50.36     19.66 o 
  -9   7   3       72.93       61.52     14.52 o 
  -8   7   3        2.19       -7.76      9.28 o 
  -7   7   3       19.89        7.98      9.51 o 
  -6   7   3      152.21      139.42     14.85 o 
  -5   7   3       11.52       16.75      8.20 o 
  -4   7   3       32.10       34.30      9.19 o 
  -3   7   3      203.94      186.91     21.38 o 
  -2   7   3       37.64       26.13     11.03 o 
  -1   7   3       20.93       16.05     11.28 o 
   0   7   3       22.37       21.48      8.64 o 
   1   7   3        5.20        8.31      7.74 o 
   2   7   3       86.88       66.93     10.98 o 
   3   7   3       12.33        6.59      8.33 o 
   4   7   3       18.95        7.97      6.34 o 
   5   7   3      181.19      143.62     36.09 o 
   6   7   3      169.28      149.00     20.50 o 
   7   7   3      243.35      280.99     36.11 o 
   8   7   3        2.24       15.08     15.22 o 
   9   7   3        1.23       -7.86     11.98 o 
  10   7   3      194.97      241.33     32.46 o 
  11   7   3       33.80       16.94     24.34 o 
  12   7   3       69.52       44.34     20.61 o 
  13   7   3       47.87       33.75     20.77 o 
  14   7   3       74.01       71.44     24.14 o 
  15   7   3        5.56       10.57     21.05 o 
  16   7   3        0.87       32.10     22.61 o 
  17   7   3      139.49      131.75     46.20 o 
  18   7   3        6.36        4.64     31.03 o 
  19   7   3       51.26       28.97     39.63 o 
  20   7   3        4.68       -3.53     22.24 o 
  21   7   3       14.74       -9.95     21.13 o 
  22   7   3        5.07       21.85     26.84 o 
 -19   8   3      230.86      363.70     42.77 o 
 -18   8   3      276.44      320.37     40.21 o 
 -17   8   3     1085.08     1280.72     61.43 o 
 -16   8   3       40.09       40.51     19.56 o 
 -15   8   3     1160.69     1268.91     65.06 o 
 -14   8   3      657.59      660.15     42.74 o 
 -13   8   3      325.49      288.40     46.09 o 
 -12   8   3      588.31      622.40     41.94 o 
 -11   8   3       17.32       19.51     14.41 o 
 -10   8   3        9.61       31.41     13.53 o 
  -9   8   3      110.00       96.50     16.44 o 
  -8   8   3      126.54      154.88     17.77 o 
  -7   8   3        3.43        1.54     10.56 o 
  -6   8   3       92.66       98.85     20.09 o 
  -5   8   3       48.32       59.53     14.52 o 
  -4   8   3       76.73       78.14     12.06 o 
  -3   8   3        7.00        8.97      8.02 o 
  -2   8   3       29.47       30.44     11.25 o 
  -1   8   3      107.06       87.04     16.04 o 
   0   8   3        9.74        9.14      9.94 o 
   1   8   3        0.02       -4.04      9.08 o 
   2   8   3      814.93      843.48     54.29 o 
   3   8   3      364.43      360.68     25.78 o 
   4   8   3     1195.74     1159.22     43.52 o 
   5   8   3        4.43       -5.02     17.97 o 
   6   8   3      423.01      499.62     45.41 o 
   7   8   3       12.21       -6.14     12.40 o 
   8   8   3      104.73      113.99     22.32 o 
   9   8   3      360.79      367.87     44.72 o 
  10   8   3      145.58      151.68     29.89 o 
  11   8   3      582.91      550.60     53.01 o 
  12   8   3      160.65      129.90     35.37 o 
  13   8   3      108.52       91.50     33.39 o 
  14   8   3       27.56        8.21     25.55 o 
  15   8   3        3.41       28.98     28.83 o 
  16   8   3       28.57        6.31     27.99 o 
  17   8   3       11.01        9.81     27.00 o 
  18   8   3        0.01       61.37     26.57 o 
  19   8   3      184.63      156.30     39.36 o 
 -14   9   3        0.69        1.86     18.31 o 
 -13   9   3       14.76       42.52     20.35 o 
 -12   9   3       12.26       33.84     16.87 o 
 -11   9   3       91.42       59.21     18.61 o 
 -10   9   3       64.51       27.41     15.39 o 
  -9   9   3       96.65       73.42     32.54 o 
  -8   9   3       15.19       -5.30     13.29 o 
  -7   9   3       58.83       73.65     14.75 o 
  -6   9   3       23.33       14.59     12.02 o 
  -5   9   3        0.22        8.25     10.53 o 
  -4   9   3       83.80      111.60     18.77 o 
  -3   9   3       25.48       23.83     14.50 o 
  -2   9   3        8.44       -1.89     16.37 o 
  -1   9   3       77.41      102.47     17.98 o 
   0   9   3       16.79       15.70     13.65 o 
   1   9   3       40.62       59.31     32.34 o 
   2   9   3      132.37      156.84     26.89 o 
   3   9   3       14.77       30.35     14.86 o 
   4   9   3       12.53       23.79     16.09 o 
   5   9   3      183.36      174.89     27.38 o 
   6   9   3        5.15        8.42     18.10 o 
   7   9   3       47.22       64.62     21.54 o 
   8   9   3       68.65       29.24     21.50 o 
   9   9   3       10.02       -7.85     18.24 o 
  10   9   3      190.39      104.24     27.49 o 
  11   9   3       54.16       18.84     21.77 o 
  12   9   3       41.94       26.51     23.24 o 
  13   9   3        3.42       28.06     28.98 o 
  14   9   3       17.86      -23.50     23.50 o 
  -5  10   3        4.26       -0.79     18.73 o 
  -4  10   3       10.49        7.19     16.76 o 
  -3  10   3       12.46       -1.25     16.57 o 
  -2  10   3      116.47      159.53     34.49 o 
  -1  10   3      155.38      103.77     23.60 o 
   0  10   3      110.81       93.38     23.28 o 
   1  10   3        2.75       17.57     20.38 o 
   2  10   3      573.92      664.58     53.70 o 
   3  10   3      117.90      162.30     31.79 o 
   4  10   3      144.68      155.23     32.78 o 
   5  10   3      605.90      670.20     56.43 o 
 -31   0   4      836.83     1104.48     75.37 o 
 -30   0   4      131.56      135.46     32.93 o 
 -29   0   4       74.75      158.04     33.84 o 
 -28   0   4       75.98      190.29     35.14 o 
 -27   0   4      357.29      307.80     40.61 o 
 -26   0   4      216.26      258.74     37.19 o 
 -25   0   4        7.26        8.37     16.58 o 
 -24   0   4     1067.90     1127.54     50.85 o 
 -23   0   4      197.75      176.47     32.86 o 
 -22   0   4     2032.38     1867.76    103.36 o 
 -21   0   4     1409.15     1081.20     46.49 o 
 -20   0   4       54.98       36.86     12.20 o 
 -19   0   4      350.40      298.39     40.46 o 
 -18   0   4      482.41      505.35     24.73 o 
 -17   0   4      129.64      184.10     13.63 o 
 -16   0   4      332.98      328.54     16.85 o 
 -15   0   4      447.31      489.02     19.42 o 
 -14   0   4       17.47       43.59      7.38 o 
 -13   0   4     1715.58     1596.07     37.97 o 
 -12   0   4      194.15      214.56     18.53 o 
 -11   0   4     3071.49     3221.34     63.55 o 
 -10   0   4     2732.64     3021.12     59.51 o 
  -9   0   4      903.08      807.47     21.95 o 
  -8   0   4      691.00      697.36     19.68 o 
  -7   0   4     7809.86     7334.92    127.38 o 
  -6   0   4     2422.89     2256.57     44.74 o 
  -5   0   4     1424.08     1282.34     28.29 o 
  -4   0   4     2380.56     2511.41     48.06 o 
  -3   0   4    12672.43    13160.30    249.63 o 
  -2   0   4     3565.31     3867.62     79.45 o 
  -1   0   4     1233.28     1122.85     25.79 o 
   0   0   4    12960.41    12767.96    188.72 o 
   1   0   4     1725.20     1624.01     30.03 o 
   2   0   4     3207.33     3185.74     58.67 o 
   3   0   4      559.22      596.66     15.12 o 
   4   0   4      666.77      631.46     15.83 o 
   5   0   4        0.09       -3.41      3.41 o 
   6   0   4     2610.37     2513.30     45.36 o 
   7   0   4     6278.04     6923.37    109.48 o 
   8   0   4    30294.46    32292.68    474.80 o 
   9   0   4        0.49       -4.34      4.34 o 
  10   0   4     3883.89     3987.55     76.53 o 
  11   0   4       43.83       64.93      8.94 o 
  12   0   4       47.91       37.92      8.59 o 
  13   0   4       62.50       72.49     10.79 o 
  14   0   4      430.31      397.97     20.99 o 
  15   0   4     2884.57     2943.93     72.92 o 
  16   0   4      196.30      240.26     18.30 o 
  17   0   4      416.07      402.44     50.50 o 
  18   0   4    11662.77    11020.43    221.60 o 
  19   0   4     1091.54     1081.42     37.17 o 
  20   0   4        2.20        1.13     12.55 o 
  21   0   4     1328.82     1374.08     44.97 o 
  22   0   4     1663.55     1700.63     52.13 o 
  23   0   4        1.78       16.91     11.06 o 
  24   0   4        9.48        3.96     10.77 o 
  25   0   4      210.28      202.33     21.61 o 
  26   0   4       20.16       24.20     15.29 o 
  27   0   4      183.80      199.24     30.70 o 
  28   0   4        0.01       -0.61     19.77 o 
  29   0   4      803.52      965.60     71.64 o 
  30   0   4       19.33       44.11     26.54 o 
  31   0   4      270.53      248.40     43.66 o 
 -31   1   4       35.83       48.43     18.27 o 
 -30   1   4       95.83       91.94     20.41 o 
 -29   1   4        2.54        5.17     14.04 o 
 -28   1   4       39.12       34.04     16.47 o 
 -27   1   4       18.43       20.38     13.65 o 
 -26   1   4       32.36       36.24     12.20 o 
 -25   1   4       80.53       90.13     15.38 o 
 -24   1   4       36.56       13.44      9.60 o 
 -23   1   4      295.07      297.83     41.39 o 
 -22   1   4       62.40       48.23     11.62 o 
 -21   1   4       19.02       11.77      6.85 o 
 -20   1   4        3.05        5.64      6.00 o 
 -19   1   4       18.16       27.18      7.01 o 
 -18   1   4      127.73      131.42     10.24 o 
 -17   1   4      262.95      283.72     12.31 o 
 -16   1   4      202.81      220.14     13.90 o 
 -15   1   4     1109.24     1168.40     22.01 o 
 -14   1   4       36.30       28.78      4.62 o 
 -13   1   4      673.25      690.57     15.06 o 
 -12   1   4       22.08       13.28      3.38 o 
 -11   1   4       31.24       34.45      3.95 o 
 -10   1   4       89.79      105.80      6.41 o 
  -9   1   4      229.20      225.21      7.14 o 
  -8   1   4       11.44       15.91      2.83 o 
  -7   1   4       72.60       45.72      6.03 o 
  -6   1   4      272.26      264.55     10.14 o 
  -5   1   4      624.92      747.22     13.48 o 
  -4   1   4     6527.94     6468.07     78.82 o 
  -3   1   4        1.41       -1.31      2.45 o 
  -2   1   4      167.60      154.24      5.43 o 
  -1   1   4     1784.00     1764.05     33.39 o 
   0   1   4        0.72       -1.35      2.76 o 
   1   1   4       88.95       92.20      5.13 o 
   2   1   4       86.01       79.55      4.77 o 
   3   1   4      107.73      109.55      5.00 o 
   4   1   4      454.69      489.69      9.85 o 
   5   1   4       96.38       76.69      6.69 o 
   6   1   4      740.88      740.19     15.30 o 
   7   1   4     1827.42     2089.43     32.00 o 
   8   1   4      491.05      598.27     14.07 o 
   9   1   4     3741.37     3899.87     56.55 o 
  10   1   4        3.93        3.02      3.55 o 
  11   1   4        2.23        4.01      4.07 o 
  12   1   4        1.65       12.01      4.55 o 
  13   1   4        1.80       -2.58      4.37 o 
  14   1   4       80.25       94.88      8.04 o 
  15   1   4       49.25       36.10      6.22 o 
  16   1   4      315.00      281.80     13.04 o 
  17   1   4       22.97       14.85      6.10 o 
  18   1   4      102.05       93.47      8.74 o 
  19   1   4     2187.97     2233.09     55.56 o 
  20   1   4       11.81        7.11      6.84 o 
  21   1   4       32.13       37.99      9.02 o 
  22   1   4      155.22      133.33     17.26 o 
  23   1   4      102.57      123.27     13.47 o 
  24   1   4        3.98        3.48      8.72 o 
  25   1   4      198.22      178.98     16.14 o 
  26   1   4       16.44       13.46     10.65 o 
  27   1   4        9.92        5.78     11.33 o 
  28   1   4       23.00       -0.66     11.58 o 
  29   1   4       18.34        3.41     12.52 o 
  30   1   4       68.40       68.35     16.91 o 
  31   1   4       54.87       57.93     21.49 o 
 -31   2   4      135.90      192.35     43.35 o 
 -30   2   4       27.94       17.19     27.61 o 
 -29   2   4      143.53      135.08     36.73 o 
 -28   2   4      114.97      101.38     33.54 o 
 -27   2   4       19.75       40.83     16.38 o 
 -26   2   4      153.40      197.22     18.31 o 
 -25   2   4      102.30       49.01     19.37 o 
 -24   2   4      186.40      203.55     15.02 o 
 -23   2   4       14.95       18.41      7.68 o 
 -22   2   4      746.49      794.23     24.04 o 
 -21   2   4      148.95      156.80     11.86 o 
 -20   2   4     1231.42     1242.99     44.43 o 
 -19   2   4      213.02      203.94     14.05 o 
 -18   2   4        6.07       10.71      5.01 o 
 -17   2   4      158.20      180.08     14.48 o 
 -16   2   4      547.60      543.93     16.28 o 
 -15   2   4      300.52      285.32     17.78 o 
 -14   2   4      570.96      547.66     15.26 o 
 -13   2   4        4.08        4.55      3.10 o 
 -12   2   4     1801.76     1894.54     26.99 o 
 -11   2   4     1370.97     1334.14     27.52 o 
 -10   2   4      868.94      894.17     20.62 o 
  -9   2   4     3025.99     2840.15     46.88 o 
  -8   2   4      910.69      971.83     24.55 o 
  -7   2   4     2736.87     2759.21     44.79 o 
  -6   2   4       80.06      108.33      6.15 o 
  -5   2   4     2007.15     2077.91     35.05 o 
  -4   2   4     4900.88     5047.78     74.52 o 
  -3   2   4       81.98       93.22      4.81 o 
  -2   2   4     5165.35     5426.07     79.20 o 
  -1   2   4      106.86      151.08      8.23 o 
   0   2   4      167.81      173.76      6.67 o 
   1   2   4      214.40      163.04     13.50 o 
   2   2   4     2547.80     2323.16     35.16 o 
   3   2   4      305.34      292.71     11.01 o 
   4   2   4     2689.94     2712.76     40.15 o 
   5   2   4      504.43      529.56     10.79 o 
   6   2   4     4028.08     4174.19     54.90 o 
   7   2   4      128.66      155.38      7.67 o 
   8   2   4     2251.23     2219.91     36.02 o 
   9   2   4      820.73      854.32     18.73 o 
  10   2   4      728.06      712.21     18.33 o 
  11   2   4       39.36       61.16      6.88 o 
  12   2   4     1173.03     1244.44     29.98 o 
  13   2   4       51.49       40.05      6.69 o 
  14   2   4      176.46      160.47     16.55 o 
  15   2   4      359.33      349.82     15.02 o 
  16   2   4       12.57       -0.74      5.88 o 
  17   2   4     4198.04     4061.39     74.90 o 
  18   2   4      489.92      526.62     21.09 o 
  19   2   4     1416.61     1415.81     36.29 o 
  20   2   4       10.89        1.50      6.86 o 
  21   2   4      128.33      143.17     13.75 o 
  22   2   4       40.98       41.13     10.70 o 
  23   2   4      698.05      757.33     27.17 o 
  24   2   4      185.45      219.45     23.68 o 
  25   2   4      266.22      313.95     21.83 o 
  26   2   4        8.70       23.28     11.54 o 
  27   2   4        8.18       10.49     12.04 o 
  28   2   4       13.29       22.20     12.90 o 
  29   2   4       11.50        3.78     12.76 o 
  30   2   4       19.89       18.97     13.66 o 
 -30   3   4        2.18       16.05     31.03 o 
 -29   3   4      121.38      198.69     55.75 o 
 -28   3   4        0.61       -1.24     14.87 o 
 -27   3   4       17.83        4.19     15.26 o 
 -26   3   4        7.89       16.44     14.33 o 
 -25   3   4       75.07       52.05     13.91 o 
 -24   3   4       65.62       48.37     18.24 o 
 -23   3   4       18.04        6.45      9.91 o 
 -22   3   4      230.51      260.38     26.70 o 
 -21   3   4       28.94       24.13      9.53 o 
 -20   3   4       56.97       60.62     11.13 o 
 -19   3   4       77.43       73.77     11.03 o 
 -18   3   4      285.28      316.99     20.45 o 
 -17   3   4       87.66       93.97     13.79 o 
 -16   3   4      491.35      407.96     19.01 o 
 -15   3   4        0.23        2.06      5.45 o 
 -14   3   4      258.11      241.38     12.75 o 
 -13   3   4      147.95      145.91     14.55 o 
 -12   3   4      246.06      252.98     12.19 o 
 -11   3   4      104.46       82.67      7.76 o 
 -10   3   4     2318.89     2263.14     43.86 o 
  -9   3   4        4.70        1.28      4.40 o 
  -8   3   4        6.77        4.44      4.47 o 
  -7   3   4        3.74       -1.01      3.20 o 
  -6   3   4        2.86        5.61      4.48 o 
  -5   3   4       62.14       71.64      8.62 o 
  -4   3   4     1578.04     1549.46     32.98 o 
  -3   3   4      165.94      151.24      9.50 o 
  -2   3   4       26.60       23.30      5.26 o 
  -1   3   4      553.06      579.48     24.85 o 
   0   3   4      130.51      126.29      8.65 o 
   1   3   4      266.52      262.48     10.68 o 
   2   3   4     1480.17     1579.46     29.04 o 
   3   3   4      129.07      152.57     10.28 o 
   4   3   4       76.81       65.16      5.36 o 
   5   3   4      126.69      148.86      8.21 o 
   6   3   4        1.51        9.42      3.48 o 
   7   3   4      567.31      536.33     13.03 o 
   8   3   4      101.30      100.50      7.81 o 
   9   3   4        1.27        0.47      4.65 o 
  10   3   4      108.21      115.37     10.38 o 
  11   3   4      721.61      721.63     25.40 o 
  12   3   4        1.49        9.78      6.72 o 
  13   3   4      154.45      157.40      9.04 o 
  14   3   4       83.96       96.49     13.59 o 
  15   3   4       64.09       71.46      7.21 o 
  16   3   4       15.50       11.74      5.52 o 
  17   3   4      616.25      586.82     24.17 o 
  18   3   4      427.58      362.31     26.34 o 
  19   3   4       72.36       67.91     13.10 o 
  20   3   4      356.94      331.62     16.63 o 
  21   3   4      561.27      580.95     26.31 o 
  22   3   4        5.21       16.16      7.64 o 
  23   3   4      109.91      133.89     21.64 o 
  24   3   4       49.04       18.04     17.68 o 
  25   3   4       54.13       28.17     15.99 o 
  26   3   4        6.94       11.69     16.64 o 
  27   3   4        8.50      -13.69     16.58 o 
  28   3   4       28.06       47.12     19.83 o 
  29   3   4      244.42      199.10     37.65 o 
 -29   4   4      108.46       96.92     23.38 o 
 -28   4   4       11.81       22.43     18.05 o 
 -27   4   4       10.60       29.37     18.08 o 
 -26   4   4       30.34       45.55     20.81 o 
 -25   4   4       43.64       65.59     20.56 o 
 -24   4   4      243.85      277.80     31.16 o 
 -23   4   4        4.57        2.03     15.38 o 
 -22   4   4        0.99       -6.99     11.85 o 
 -21   4   4        4.75       12.65     13.96 o 
 -20   4   4      194.89      185.31     24.16 o 
 -19   4   4       81.30       83.01     17.65 o 
 -18   4   4      738.63      698.41     38.90 o 
 -17   4   4        3.34       10.58     11.23 o 
 -16   4   4      520.45      453.96     30.67 o 
 -15   4   4      160.11      135.57     15.33 o 
 -14   4   4     1201.45     1169.92     38.01 o 
 -13   4   4     2121.46     1901.42     50.80 o 
 -12   4   4      366.21      370.38     21.28 o 
 -11   4   4       29.56       23.05      8.07 o 
 -10   4   4      858.50      846.58     29.29 o 
  -9   4   4      350.15      346.27     22.24 o 
  -8   4   4      768.30      881.12     25.97 o 
  -7   4   4       10.60        7.60      8.24 o 
  -6   4   4     2027.22     2151.78     48.47 o 
  -5   4   4       75.98       73.31     12.67 o 
  -4   4   4      959.16     1099.03     30.13 o 
  -3   4   4      104.90       95.43     12.28 o 
  -2   4   4      526.27      627.49     20.62 o 
  -1   4   4     2522.38     2633.64     49.31 o 
   0   4   4     4894.39     5195.17     78.02 o 
   1   4   4     1086.32     1188.59     23.92 o 
   2   4   4     1442.20     1499.29     26.63 o 
   3   4   4       44.56       44.67      5.27 o 
   4   4   4     2236.72     2345.63     39.02 o 
   5   4   4       21.76       17.66      4.77 o 
   6   4   4      143.95      157.37      9.01 o 
   7   4   4       67.06       99.31      7.66 o 
   8   4   4       29.63       52.73      8.34 o 
   9   4   4       40.73       39.79      8.10 o 
  10   4   4      824.07      832.62     31.39 o 
  11   4   4        0.42        4.39      8.11 o 
  12   4   4       52.19       33.35     11.04 o 
  13   4   4        0.11       15.34      9.65 o 
  14   4   4      116.56      110.81     15.35 o 
  15   4   4      601.54      608.69     30.05 o 
  16   4   4       81.57      108.14     13.03 o 
  17   4   4      161.05      169.23     16.09 o 
  18   4   4     1112.33     1135.26     41.08 o 
  19   4   4     1076.65     1134.24     47.66 o 
  20   4   4       22.80       26.78     15.37 o 
  21   4   4      415.53      488.11     30.13 o 
  22   4   4      123.15      164.08     21.13 o 
  23   4   4      130.49      131.51     20.00 o 
  24   4   4        6.72       27.61     17.02 o 
  25   4   4      143.70      147.83     39.58 o 
  26   4   4      159.29      264.26     38.11 o 
  27   4   4        4.39       13.60     24.52 o 
  28   4   4       58.83       52.92     27.09 o 
 -27   5   4      501.40      537.57     45.74 o 
 -26   5   4       12.63        7.95     22.24 o 
 -25   5   4      245.20      319.18     36.58 o 
 -24   5   4        0.19      -15.34     16.48 o 
 -23   5   4       30.01       40.49     18.66 o 
 -22   5   4      465.74      459.89     62.25 o 
 -21   5   4        7.52        1.96     14.76 o 
 -20   5   4       20.50        6.07     13.68 o 
 -19   5   4      139.02      113.11     36.68 o 
 -18   5   4       26.71       28.95     13.91 o 
 -17   5   4       19.48       12.35     13.04 o 
 -16   5   4       33.23       31.49     13.55 o 
 -15   5   4     1474.73     1377.85     52.34 o 
 -14   5   4       49.11       31.13     13.20 o 
 -13   5   4        1.72        5.02     10.25 o 
 -12   5   4     1715.31     1654.17     55.72 o 
 -11   5   4       45.28       26.39     10.74 o 
 -10   5   4       28.12       33.90     14.60 o 
  -9   5   4      265.54      291.24     33.96 o 
  -8   5   4      504.65      540.34     29.87 o 
  -7   5   4       12.23       22.99      8.86 o 
  -6   5   4      496.55      510.52     26.77 o 
  -5   5   4       50.08       43.75      8.02 o 
  -4   5   4      716.37      744.48     25.33 o 
  -3   5   4       70.81       78.10     10.96 o 
  -2   5   4     3429.64     3622.70     94.15 o 
  -1   5   4       71.59       60.13      9.21 o 
   0   5   4      252.82      282.47     12.87 o 
   1   5   4      478.13      538.35     16.52 o 
   2   5   4       76.62       71.68      6.89 o 
   3   5   4      212.89      247.50     12.03 o 
   4   5   4       44.43       36.90      6.17 o 
   5   5   4      203.35      189.86     10.21 o 
   6   5   4       45.20       38.93      5.95 o 
   7   5   4      255.59      288.19     25.52 o 
   8   5   4      171.75      156.37     13.44 o 
   9   5   4       46.70       38.99     11.39 o 
  10   5   4        6.28       17.71     10.02 o 
  11   5   4      829.25      857.62     34.74 o 
  12   5   4        2.27        7.72     10.13 o 
  13   5   4      551.61      523.44     49.33 o 
  14   5   4       81.00       47.03     12.79 o 
  15   5   4       94.54       88.30     29.20 o 
  16   5   4       57.48       52.30     14.20 o 
  17   5   4        6.25       32.70     16.94 o 
  18   5   4        8.09       17.62     17.65 o 
  19   5   4       32.19       67.37     22.50 o 
  20   5   4      454.70      599.66     55.80 o 
  21   5   4      225.45      201.55     31.08 o 
  22   5   4      292.32      278.30     39.67 o 
  23   5   4       62.09       50.90     24.25 o 
  24   5   4        0.08        6.36     23.55 o 
  25   5   4       45.67       44.66     45.75 o 
  26   5   4      130.89      127.90     35.52 o 
 -25   6   4      148.51      139.37     33.61 o 
 -24   6   4      114.30       99.07     25.28 o 
 -23   6   4       79.03       94.09     24.23 o 
 -22   6   4      118.56      139.02     26.11 o 
 -21   6   4       29.23       61.16     26.05 o 
 -20   6   4       67.50       32.49     18.52 o 
 -19   6   4       17.85        1.78     15.50 o 
 -18   6   4      286.86      244.72     31.25 o 
 -17   6   4      111.82       99.95     23.12 o 
 -16   6   4      183.04      191.46     36.02 o 
 -15   6   4      849.73      835.41     42.60 o 
 -14   6   4      668.44      701.93     49.62 o 
 -13   6   4      699.93      635.05     61.55 o 
 -12   6   4      570.49      554.46     33.70 o 
 -11   6   4      196.76      195.13     40.27 o 
 -10   6   4        0.47       -1.21      9.75 o 
  -9   6   4        0.86       -0.24      9.53 o 
  -8   6   4       53.89       36.40     11.25 o 
  -7   6   4      155.05      193.10     18.30 o 
  -6   6   4        5.49        4.95      8.76 o 
  -5   6   4        9.92        3.13      7.90 o 
  -4   6   4       54.62       59.75      9.64 o 
  -3   6   4        4.42       13.86      6.95 o 
  -2   6   4      389.93      449.27     19.70 o 
  -1   6   4     1866.19     2055.15     54.73 o 
   0   6   4       11.07       -4.18      5.72 o 
   1   6   4     1878.75     1960.98     37.61 o 
   2   6   4     1340.57     1397.15     29.56 o 
   3   6   4       20.29       37.91      6.35 o 
   4   6   4      187.60      194.41     10.58 o 
   5   6   4       62.80       56.87      8.88 o 
   6   6   4     1018.09     1002.95     32.65 o 
   7   6   4      194.90      214.21     28.74 o 
   8   6   4      241.88      252.64     24.21 o 
   9   6   4      149.18      166.07     21.12 o 
  10   6   4      558.31      554.33     39.29 o 
  11   6   4      393.90      399.01     30.25 o 
  12   6   4        3.78       -3.49     12.36 o 
  13   6   4      103.83       86.42     20.12 o 
  14   6   4       35.27       24.52     28.37 o 
  15   6   4        6.97      -15.06     15.06 o 
  16   6   4       19.62       12.38     20.05 o 
  17   6   4      188.96      120.37     28.36 o 
  18   6   4        3.58       -5.68     20.13 o 
  19   6   4        0.01        5.34     22.70 o 
  20   6   4        0.32       19.47     32.78 o 
  21   6   4      105.72      121.98     47.46 o 
  22   6   4        6.02       -5.86     22.32 o 
  23   6   4       30.83       -8.00     23.52 o 
  24   6   4       92.21       82.54     30.55 o 
 -22   7   4      111.50       86.31     65.56 o 
 -21   7   4      264.59      298.15     55.61 o 
 -20   7   4        0.03        8.67     16.75 o 
 -19   7   4       66.11       88.18     42.42 o 
 -18   7   4      114.88      130.62     26.86 o 
 -17   7   4      189.85      149.23     27.03 o 
 -16   7   4       19.08       34.77     16.61 o 
 -15   7   4       37.79       60.44     17.16 o 
 -14   7   4        0.47       32.55     14.98 o 
 -13   7   4        5.66       -6.92     11.40 o 
 -12   7   4      285.39      272.42     27.75 o 
 -11   7   4       84.62       77.90     16.70 o 
 -10   7   4      386.81      426.72     29.74 o 
  -9   7   4       15.75       10.27     10.97 o 
  -8   7   4        0.14        9.42     10.29 o 
  -7   7   4       35.77       19.68     10.66 o 
  -6   7   4      110.30       84.91     18.90 o 
  -5   7   4        2.34        9.19      9.05 o 
  -4   7   4      730.42      728.06     53.45 o 
  -3   7   4       29.06       12.31      8.83 o 
  -2   7   4       14.30       16.22      7.26 o 
  -1   7   4      251.64      225.99     18.12 o 
   0   7   4       76.57       60.19      9.82 o 
   1   7   4       23.84       23.07      9.65 o 
   2   7   4      122.18      138.87     15.72 o 
   3   7   4       35.64       29.62     10.05 o 
   4   7   4       22.77       24.69      9.43 o 
   5   7   4      386.77      423.72     44.73 o 
   6   7   4       85.53       92.59     18.03 o 
   7   7   4      561.74      660.87     38.44 o 
   8   7   4      330.14      379.45     30.79 o 
   9   7   4      600.03      537.56     36.21 o 
  10   7   4       90.49       66.96     21.41 o 
  11   7   4      146.36      123.59     37.61 o 
  12   7   4        0.07       -1.66     17.67 o 
  13   7   4      312.78      416.17     47.65 o 
  14   7   4      204.39      214.94     53.12 o 
  15   7   4      255.22      217.82     50.23 o 
  16   7   4        6.92       -7.29     19.75 o 
  17   7   4      185.04      244.29     50.96 o 
  18   7   4      173.29      153.71     42.74 o 
  19   7   4      409.36      364.69     63.35 o 
  20   7   4       95.09       76.82     38.64 o 
  21   7   4       33.94       34.81     25.51 o 
  22   7   4      177.99      184.88     38.20 o 
 -19   8   4      170.62      126.83     29.64 o 
 -18   8   4      138.91      147.51     30.09 o 
 -17   8   4       64.95       50.01     22.93 o 
 -16   8   4       63.72       56.07     18.92 o 
 -15   8   4        1.92       -1.97     14.30 o 
 -14   8   4       40.88       60.32     18.82 o 
 -13   8   4      776.77      819.86     76.38 o 
 -12   8   4       66.22       51.92     17.09 o 
 -11   8   4       17.82       37.48     14.97 o 
 -10   8   4      206.36      213.33     21.94 o 
  -9   8   4       22.59       13.17     11.61 o 
  -8   8   4       19.33       19.99     11.95 o 
  -7   8   4      207.62      209.03     19.93 o 
  -6   8   4       82.24       89.40     14.28 o 
  -5   8   4       20.68       25.57     10.58 o 
  -4   8   4       69.91       74.99     14.28 o 
  -3   8   4        0.10        6.42      8.05 o 
  -2   8   4        8.27        7.71      7.69 o 
  -1   8   4      901.88      892.56     39.24 o 
   0   8   4      603.84      585.43     32.13 o 
   1   8   4      161.20      169.57     17.80 o 
   2   8   4        2.53        3.15     12.13 o 
   3   8   4       46.60       36.34     14.02 o 
   4   8   4      395.68      386.62     27.91 o 
   5   8   4      398.50      410.75     29.03 o 
   6   8   4      143.68      138.37     19.92 o 
   7   8   4       30.80       -2.78     14.17 o 
   8   8   4        0.52       -1.15     15.62 o 
   9   8   4        0.99       -6.41     18.30 o 
  10   8   4      422.68      413.21     51.07 o 
  11   8   4        0.65       -7.23     21.07 o 
  12   8   4      120.02      113.55     35.75 o 
  13   8   4       34.30       12.24     27.61 o 
  14   8   4      131.39       51.11     31.56 o 
  15   8   4       67.99      123.59     39.40 o 
  16   8   4      105.40       62.90     34.68 o 
  17   8   4       67.68       62.06     36.20 o 
  18   8   4       20.40       39.47     33.77 o 
 -14   9   4      272.16      297.42     36.59 o 
 -13   9   4        2.43       -0.73     17.39 o 
 -12   9   4        2.50      -10.23     16.59 o 
 -11   9   4        0.02       -5.13     14.61 o 
 -10   9   4      165.31      220.84     46.31 o 
  -9   9   4       57.24       57.53     17.39 o 
  -8   9   4      164.48      159.43     31.13 o 
  -7   9   4        0.08        1.01     11.57 o 
  -6   9   4       24.78       20.43     12.68 o 
  -5   9   4        3.68        2.95     11.13 o 
  -4   9   4       43.50       30.98     10.44 o 
  -3   9   4      127.00      121.77     39.17 o 
  -2   9   4      125.50      123.53     20.70 o 
  -1   9   4       68.73       61.45     16.54 o 
   0   9   4       26.07       14.93     18.74 o 
   1   9   4       72.58       53.55     35.14 o 
   2   9   4      107.48       42.47     20.55 o 
   3   9   4       12.26        8.80     17.98 o 
   4   9   4      139.78      162.67     27.68 o 
   5   9   4      226.15      278.14     34.26 o 
   6   9   4        0.55        3.30     19.80 o 
   7   9   4       13.90       13.49     19.52 o 
   8   9   4      148.31      135.82     29.08 o 
   9   9   4       16.91       33.40     22.98 o 
  10   9   4        0.01        3.50     20.85 o 
  11   9   4      120.20      103.63     74.91 o 
  12   9   4       28.06       12.35     21.25 o 
  13   9   4      187.35      287.80     51.87 o 
  -3  10   4        0.54       -7.68     22.51 o 
  -2  10   4        6.04       22.82     20.92 o 
  -1  10   4       99.20       62.87     51.00 o 
   0  10   4       17.91       26.91     20.65 o 
   1  10   4      486.00      553.89     44.69 o 
   2  10   4       26.12       41.22     26.77 o 
 -31   1   5       61.96       65.73     19.03 o 
 -30   1   5      483.30      527.76     71.61 o 
 -29   1   5       25.90       36.38     16.35 o 
 -28   1   5      289.80      285.18     40.69 o 
 -27   1   5        7.93        4.84     12.99 o 
 -26   1   5      240.02      231.03     24.50 o 
 -25   1   5       41.43       46.15     12.98 o 
 -24   1   5        0.62        6.03     11.93 o 
 -23   1   5      178.96      186.84     16.35 o 
 -22   1   5        0.51       -6.57      7.05 o 
 -21   1   5      471.73      483.17     25.10 o 
 -20   1   5       35.25       28.13      7.69 o 
 -19   1   5      129.89      132.12     14.70 o 
 -18   1   5      292.80      311.34     19.82 o 
 -17   1   5      591.82      575.81     20.42 o 
 -16   1   5      221.11      188.59     12.18 o 
 -15   1   5      623.81      651.35     17.87 o 
 -14   1   5      315.83      323.61     10.97 o 
 -13   1   5      148.85      151.85      7.65 o 
 -12   1   5       11.39        5.55      3.53 o 
 -11   1   5      948.08      934.34     18.03 o 
 -10   1   5      632.10      598.35     13.41 o 
  -9   1   5        4.50       -1.63      3.12 o 
  -8   1   5     1018.14     1057.44     21.96 o 
  -7   1   5      276.91      250.74      8.50 o 
  -6   1   5       27.52       19.53      3.41 o 
  -5   1   5     1520.34     1580.81     24.30 o 
  -4   1   5       96.25      103.19      5.61 o 
  -3   1   5     4600.65     4407.69     56.42 o 
  -2   1   5      803.56      648.90     14.23 o 
  -1   1   5       47.56       60.19      7.26 o 
   0   1   5       19.16       22.73      3.16 o 
   1   1   5       29.59       29.48      3.44 o 
   2   1   5      203.06      192.08      9.24 o 
   3   1   5      177.88      169.45      6.73 o 
   4   1   5     2633.45     2619.18     34.58 o 
   5   1   5      562.01      674.92     13.02 o 
   6   1   5      276.62      216.63      7.88 o 
   7   1   5      244.06      311.72      8.25 o 
   8   1   5       10.20        9.91      3.06 o 
   9   1   5      119.69      109.67      6.74 o 
  10   1   5       42.43       29.96      4.91 o 
  11   1   5      929.66      858.74     25.52 o 
  12   1   5     1114.62     1066.98     22.66 o 
  13   1   5     1205.53     1141.48     25.82 o 
  14   1   5      380.22      419.14     19.10 o 
  15   1   5      426.42      412.61     15.66 o 
  16   1   5       51.08       69.05      7.93 o 
  17   1   5     1133.26     1100.96     42.76 o 
  18   1   5      118.42      113.90     21.51 o 
  19   1   5     1433.74     1426.73     34.45 o 
  20   1   5        4.47       25.28      7.97 o 
  21   1   5     1114.46     1172.37     31.49 o 
  22   1   5       22.60       22.91     10.55 o 
  23   1   5      289.07      251.05     26.81 o 
  24   1   5        7.87       13.82      9.61 o 
  25   1   5      488.93      525.23     24.94 o 
  26   1   5       66.23       52.20     12.65 o 
  27   1   5      509.89      487.03     30.20 o 
  28   1   5       54.80       72.17     19.26 o 
  29   1   5       62.05       65.35     15.61 o 
  30   1   5       45.12       45.49     15.96 o 
 -30   2   5        0.32      -23.50     23.50 o 
 -29   2   5        3.74      -22.21     22.21 o 
 -28   2   5      142.96      195.79     30.20 o 
 -27   2   5       39.65        8.39     16.65 o 
 -26   2   5        4.96        5.38     11.01 o 
 -25   2   5        2.72       13.91     10.20 o 
 -24   2   5      245.23      248.77     33.74 o 
 -23   2   5       51.37       46.66     10.34 o 
 -22   2   5      110.88       60.78      9.92 o 
 -21   2   5      546.56      531.87     28.27 o 
 -20   2   5      166.29      185.87     15.11 o 
 -19   2   5        0.08        0.69      5.14 o 
 -18   2   5      117.68      129.71      9.02 o 
 -17   2   5      207.93      219.00     16.88 o 
 -16   2   5      158.04      134.85     12.81 o 
 -15   2   5        0.96        6.40      4.05 o 
 -14   2   5      549.88      493.39     30.68 o 
 -13   2   5      744.81      657.54     21.27 o 
 -12   2   5      202.53      216.65      8.68 o 
 -11   2   5      534.59      561.13     15.87 o 
 -10   2   5        7.68        5.55      4.19 o 
  -9   2   5      206.61      257.27     10.52 o 
  -8   2   5        0.94       -0.99      3.87 o 
  -7   2   5      670.39      570.13     13.33 o 
  -6   2   5        5.04        4.40      3.21 o 
  -5   2   5     1885.01     2088.59     32.90 o 
  -4   2   5     3250.56     3628.12     56.99 o 
  -3   2   5     7998.95     8543.16    121.98 o 
  -2   2   5      582.39      698.76     16.68 o 
  -1   2   5       61.51       91.61      8.39 o 
   0   2   5      165.29      187.42      8.24 o 
   1   2   5       44.18       27.23      4.28 o 
   2   2   5      782.66      770.37     16.71 o 
   3   2   5      985.78      883.63     19.52 o 
   4   2   5       90.48      104.51      7.17 o 
   5   2   5     2192.14     2390.29     37.27 o 
   6   2   5      251.08      246.47      9.67 o 
   7   2   5     4032.81     4447.16     60.48 o 
   8   2   5     4008.52     4244.28     62.44 o 
   9   2   5      347.83      400.95     15.24 o 
  10   2   5      696.71      735.01     18.22 o 
  11   2   5      153.61      161.85     13.88 o 
  12   2   5      102.85      111.62     11.20 o 
  13   2   5       25.44       36.30      6.78 o 
  14   2   5      108.63       96.78     15.11 o 
  15   2   5      241.49      242.52     13.54 o 
  16   2   5       13.37       16.57      6.98 o 
  17   2   5      202.50      213.11     13.76 o 
  18   2   5     2113.33     2104.75     47.38 o 
  19   2   5      963.80      956.48     29.74 o 
  20   2   5        1.86        2.03      7.89 o 
  21   2   5        0.27        1.39      8.69 o 
  22   2   5       10.15        9.17      9.67 o 
  23   2   5        1.01       -2.04     10.62 o 
  24   2   5      234.02      249.32     30.29 o 
  25   2   5       83.61       49.37     14.75 o 
  26   2   5       12.56       -1.22     13.20 o 
  27   2   5      260.50      315.45     27.34 o 
  28   2   5      141.18      150.02     18.81 o 
  29   2   5      141.26      103.70     17.47 o 
  30   2   5       56.85       72.43     19.75 o 
 -29   3   5       24.97       37.72     22.53 o 
 -28   3   5       71.74       80.84     24.05 o 
 -27   3   5       10.16       -7.10     17.20 o 
 -26   3   5       33.06       40.62     16.58 o 
 -25   3   5      184.14      130.02     17.90 o 
 -24   3   5        2.89        6.61     10.62 o 
 -23   3   5       27.21       15.42     10.59 o 
 -22   3   5        1.36        1.90      9.03 o 
 -21   3   5      118.50       82.47     12.48 o 
 -20   3   5      131.68      125.57     13.74 o 
 -19   3   5     1036.65     1017.80     31.35 o 
 -18   3   5      156.39      137.53     11.90 o 
 -17   3   5       75.26       66.88      9.33 o 
 -16   3   5      249.97      233.42     13.94 o 
 -15   3   5      691.72      651.27     28.82 o 
 -14   3   5      268.90      256.88     15.25 o 
 -13   3   5        3.69        3.27      5.15 o 
 -12   3   5       77.38       68.59     13.38 o 
 -11   3   5       13.59       10.11      5.76 o 
 -10   3   5     1081.62     1132.50     25.57 o 
  -9   3   5       36.06       40.32      6.71 o 
  -8   3   5      591.41      555.55     18.81 o 
  -7   3   5        1.77        5.42      4.81 o 
  -6   3   5      731.31      716.66     17.84 o 
  -5   3   5      731.03      657.97     17.00 o 
  -4   3   5     1069.40     1128.00     27.85 o 
  -3   3   5       15.33       13.02      4.30 o 
  -2   3   5     1654.95     1602.05     30.60 o 
  -1   3   5       32.07       21.43      6.69 o 
   0   3   5      562.34      552.67     14.71 o 
   1   3   5      733.25      807.12     20.17 o 
   2   3   5      146.96      132.65      7.52 o 
   3   3   5     1338.24     1458.12     26.13 o 
   4   3   5        1.26       10.71      4.80 o 
   5   3   5      339.72      393.10     11.13 o 
   6   3   5     1238.46     1250.67     23.04 o 
   7   3   5      894.72      941.86     22.86 o 
   8   3   5      560.00      584.54     15.69 o 
   9   3   5        8.41       14.43      5.81 o 
  10   3   5     1419.42     1481.09     27.68 o 
  11   3   5       32.61       36.96      6.24 o 
  12   3   5      108.50      101.22      7.69 o 
  13   3   5      588.56      516.11     24.85 o 
  14   3   5      403.22      385.84     29.91 o 
  15   3   5     1066.63     1046.86     26.13 o 
  16   3   5     1137.65     1137.70     27.82 o 
  17   3   5        2.35        6.92      5.81 o 
  18   3   5      331.03      317.00     15.65 o 
  19   3   5       21.32       26.48      8.49 o 
  20   3   5      214.12      212.18     18.79 o 
  21   3   5      155.61      150.69     25.97 o 
  22   3   5      295.96      312.84     18.34 o 
  23   3   5      322.96      416.48     35.42 o 
  24   3   5       25.90       34.31     29.43 o 
  25   3   5      138.19      150.04     28.46 o 
  26   3   5       15.16       19.25     16.71 o 
  27   3   5       40.51       18.35     29.39 o 
  28   3   5       56.01       54.90     22.30 o 
  29   3   5       95.11       49.42     26.11 o 
 -28   4   5        6.35      -11.63     16.35 o 
 -27   4   5       96.21      109.95     24.29 o 
 -26   4   5      118.78      111.79     22.62 o 
 -25   4   5        9.56       35.21     16.12 o 
 -24   4   5        0.63       17.12     16.41 o 
 -23   4   5        0.01        9.16     15.47 o 
 -22   4   5      990.81      935.12     49.14 o 
 -21   4   5      187.68      197.04     25.57 o 
 -20   4   5      599.43      651.70     60.08 o 
 -19   4   5      105.48       99.16     19.96 o 
 -18   4   5        3.42        2.08     11.67 o 
 -17   4   5        9.52        1.17     11.13 o 
 -16   4   5      255.26      248.74     23.30 o 
 -15   4   5     1357.76     1266.58     40.95 o 
 -14   4   5     1925.33     2015.31     54.49 o 
 -13   4   5      436.92      474.64     24.91 o 
 -12   4   5     3967.49     3902.74     85.68 o 
 -11   4   5      283.76      255.02     21.53 o 
 -10   4   5        8.16       10.57      7.97 o 
  -9   4   5     1029.01     1055.93     36.24 o 
  -8   4   5      127.52      134.09     16.44 o 
  -7   4   5      771.90      798.64     22.97 o 
  -6   4   5      594.32      549.10     33.73 o 
  -5   4   5     1020.65      929.33     57.17 o 
  -4   4   5      112.31      139.33     15.24 o 
  -3   4   5      213.25      233.08     14.15 o 
  -2   4   5      287.57      389.15     17.53 o 
  -1   4   5        9.65       23.62     11.34 o 
   0   4   5        9.20       13.43      6.23 o 
   1   4   5      254.53      211.12     11.80 o 
   2   4   5       10.28        9.24      4.70 o 
   3   4   5      260.07      313.90     12.80 o 
   4   4   5       19.50       16.99      5.36 o 
   5   4   5      160.18      173.20      9.86 o 
   6   4   5       77.18       73.63      7.99 o 
   7   4   5      287.26      289.16     18.45 o 
   8   4   5        9.93       15.11      7.02 o 
   9   4   5      606.17      635.15     29.50 o 
  10   4   5      265.65      281.75     17.75 o 
  11   4   5        0.70        4.95      9.12 o 
  12   4   5      466.16      522.36     27.67 o 
  13   4   5      526.50      576.22     24.14 o 
  14   4   5      261.95      251.26     17.56 o 
  15   4   5      148.82      145.43     14.74 o 
  16   4   5     1738.70     1769.08     46.30 o 
  17   4   5     1147.74     1119.84     36.17 o 
  18   4   5        2.12       15.59     10.58 o 
  19   4   5      774.30      750.35     31.08 o 
  20   4   5      202.26      252.30     68.91 o 
  21   4   5      152.51      137.84     26.11 o 
  22   4   5       51.08       67.74     18.80 o 
  23   4   5       19.41        4.97     14.46 o 
  24   4   5      131.82      131.34     24.65 o 
  25   4   5      781.49      809.17     56.42 o 
  26   4   5      268.00      294.73     88.76 o 
  27   4   5        2.22       32.24     25.71 o 
 -27   5   5       80.66       64.58     29.75 o 
 -26   5   5        2.17       16.82     19.84 o 
 -25   5   5       15.42       -6.06     17.51 o 
 -24   5   5       40.03       57.55     20.66 o 
 -23   5   5      110.90       82.27     21.49 o 
 -22   5   5       61.90       52.08     20.00 o 
 -21   5   5      208.57      234.15     40.40 o 
 -20   5   5       79.52       77.36     19.50 o 
 -19   5   5        0.03        8.07     13.76 o 
 -18   5   5      143.48       70.37     18.12 o 
 -17   5   5       38.82       24.66     14.40 o 
 -16   5   5      260.75      263.38     26.35 o 
 -15   5   5      206.74      192.58     19.11 o 
 -14   5   5       16.77      -11.92     12.58 o 
 -13   5   5       63.35       73.88     21.14 o 
 -12   5   5      369.69      387.33     27.90 o 
 -11   5   5      129.98      161.45     26.84 o 
 -10   5   5        0.83        1.68      9.08 o 
  -9   5   5       87.04      113.52     15.46 o 
  -8   5   5       33.75        8.14     11.69 o 
  -7   5   5        1.23        2.99      8.49 o 
  -6   5   5        1.24        2.91      7.69 o 
  -5   5   5      197.04      170.25     16.44 o 
  -4   5   5      139.06      124.29     13.97 o 
  -3   5   5      477.75      471.12     23.77 o 
  -2   5   5       85.34       88.87     20.41 o 
  -1   5   5      385.42      413.01     21.44 o 
   0   5   5      136.16      133.67     11.53 o 
   1   5   5      225.37      214.34     11.33 o 
   2   5   5       47.04       49.02      6.62 o 
   3   5   5       10.33        8.42      5.25 o 
   4   5   5       24.68       22.96      6.76 o 
   5   5   5       24.51       16.39      6.29 o 
   6   5   5       89.94       94.88     11.63 o 
   7   5   5      302.36      288.29     32.33 o 
   8   5   5        3.03        9.18      7.62 o 
   9   5   5      354.51      381.82     20.49 o 
  10   5   5      151.91      173.82     24.77 o 
  11   5   5        0.02        7.67     10.25 o 
  12   5   5      369.84      413.91     37.13 o 
  13   5   5       81.48       41.37     13.31 o 
  14   5   5        2.06       21.96     12.26 o 
  15   5   5       29.37       18.88     12.60 o 
  16   5   5        0.92       15.59     13.25 o 
  17   5   5      122.60      150.43     20.34 o 
  18   5   5      258.25      183.04     27.55 o 
  19   5   5       85.23       47.70     20.85 o 
  20   5   5       10.61       45.50     21.47 o 
  21   5   5       25.80      -19.38     21.19 o 
  22   5   5        7.99       56.08     37.69 o 
  23   5   5       49.76       53.09     23.64 o 
  24   5   5       98.88       92.91     43.53 o 
  25   5   5      167.63      111.89     29.99 o 
 -24   6   5        0.93        4.84     20.29 o 
 -23   6   5       37.49       36.42     20.92 o 
 -22   6   5       25.86       29.05     19.32 o 
 -21   6   5       89.33       50.21     20.17 o 
 -20   6   5      362.22      385.90     49.21 o 
 -19   6   5        1.46       -6.45     14.45 o 
 -18   6   5      460.92      381.84     46.98 o 
 -17   6   5      126.60      127.26     22.30 o 
 -16   6   5     1246.28     1180.67     96.05 o 
 -15   6   5       14.19        5.53     12.63 o 
 -14   6   5     1468.63     1393.41     54.62 o 
 -13   6   5      609.38      637.92     47.94 o 
 -12   6   5      233.23      212.77     23.67 o 
 -11   6   5       76.19       63.44     14.89 o 
 -10   6   5      673.19      660.68     45.78 o 
  -9   6   5      170.44      184.93     25.64 o 
  -8   6   5      677.95      701.53     34.26 o 
  -7   6   5       96.93      106.60     31.49 o 
  -6   6   5       99.20      108.52     15.31 o 
  -5   6   5        4.05        0.82      8.21 o 
  -4   6   5      113.01      113.52     22.74 o 
  -3   6   5      674.73      729.13     26.80 o 
  -2   6   5       16.36       12.00     12.44 o 
  -1   6   5     2234.28     2267.91     53.42 o 
   0   6   5     1099.92     1162.06     41.10 o 
   1   6   5       28.18       14.88      7.24 o 
   2   6   5       12.63       15.68      7.00 o 
   3   6   5      227.66      223.25     21.43 o 
   4   6   5       14.65       11.97      7.45 o 
   5   6   5     1180.90     1212.31     37.52 o 
   6   6   5      393.55      411.34     35.04 o 
   7   6   5     1145.90     1131.91     45.50 o 
   8   6   5        1.14        7.85      9.49 o 
   9   6   5      212.03      209.25     24.25 o 
  10   6   5       83.79       98.23     18.96 o 
  11   6   5       44.98       25.60     14.42 o 
  12   6   5       38.34       54.31     19.66 o 
  13   6   5        4.46        8.44     12.48 o 
  14   6   5      157.06      174.91     23.70 o 
  15   6   5       91.86       62.45     20.55 o 
  16   6   5        1.32      -17.45     17.45 o 
  17   6   5      514.34      523.57    126.48 o 
  18   6   5      947.33      939.40     66.98 o 
  19   6   5       63.12       52.16     27.75 o 
  20   6   5        2.64       -4.04     24.46 o 
  21   6   5      110.45       45.71     40.99 o 
  22   6   5       80.86       88.15     45.48 o 
  23   6   5      165.82      152.90     36.54 o 
  24   6   5      131.03       72.64     32.59 o 
 -22   7   5        0.15       26.42     23.75 o 
 -21   7   5        3.46       17.85     23.92 o 
 -20   7   5       10.47       15.64     18.55 o 
 -19   7   5       54.06       45.65     19.77 o 
 -18   7   5        1.51        4.58     15.80 o 
 -17   7   5        1.91        2.54     14.47 o 
 -16   7   5        7.26       -0.47     13.70 o 
 -15   7   5       43.69       22.96     15.65 o 
 -14   7   5      134.43      112.65     20.96 o 
 -13   7   5       60.91       70.63     18.13 o 
 -12   7   5      139.45      124.12     19.88 o 
 -11   7   5      212.91      158.56     39.87 o 
 -10   7   5        1.07       -6.01     10.86 o 
  -9   7   5       59.23       44.97     14.13 o 
  -8   7   5        3.96        8.29     11.06 o 
  -7   7   5        4.56        4.14     10.31 o 
  -6   7   5       16.57        3.91     10.26 o 
  -5   7   5      100.95       82.06     14.57 o 
  -4   7   5        0.57        2.52      9.10 o 
  -3   7   5       87.96       99.91     20.73 o 
  -2   7   5       17.30       22.23      8.38 o 
  -1   7   5      172.74      157.55     13.16 o 
   0   7   5       48.80       43.36     10.24 o 
   1   7   5        1.52       18.40      7.70 o 
   2   7   5       58.64       43.87     10.27 o 
   3   7   5      268.09      278.97     18.50 o 
   4   7   5       56.33       67.68     11.56 o 
   5   7   5      112.80       98.01     13.43 o 
   6   7   5        2.06        3.92      9.38 o 
   7   7   5       66.37       71.59     18.23 o 
   8   7   5       16.39       31.41     15.02 o 
   9   7   5       47.67       40.38     16.30 o 
  10   7   5       15.46        6.78     15.40 o 
  11   7   5      154.91      141.65     35.77 o 
  12   7   5      140.53      130.25     29.20 o 
  13   7   5        0.00       30.15     20.66 o 
  14   7   5       32.77        9.59     21.00 o 
  15   7   5       33.96       23.48     40.46 o 
  16   7   5       96.23      132.11     41.30 o 
  17   7   5        8.39       -2.43     28.29 o 
  18   7   5       70.62       15.97     31.94 o 
  19   7   5       78.37       56.43     38.10 o 
  20   7   5        2.73       36.58     36.20 o 
  21   7   5       52.08       71.19     44.11 o 
 -18   8   5      611.12      685.35     54.83 o 
 -17   8   5       27.72       31.54     37.84 o 
 -16   8   5       90.33      138.40     34.13 o 
 -15   8   5       13.72        6.74     16.05 o 
 -14   8   5        0.16       11.09     15.34 o 
 -13   8   5       82.29       80.12     19.95 o 
 -12   8   5        2.51       15.41     14.36 o 
 -11   8   5       19.27        7.01     14.26 o 
 -10   8   5      154.23      179.38     23.06 o 
  -9   8   5      111.07      117.84     19.37 o 
  -8   8   5       47.90       32.47     17.18 o 
  -7   8   5        8.35       19.61     12.06 o 
  -6   8   5        0.59       -0.19     10.21 o 
  -5   8   5      420.87      499.29     27.38 o 
  -4   8   5       29.58       24.68     11.40 o 
  -3   8   5        2.23       -4.89     10.46 o 
  -2   8   5      323.58      339.98     18.99 o 
  -1   8   5      929.37      967.48     39.26 o 
   0   8   5      133.20      150.72     16.22 o 
   1   8   5     2610.63     2897.57     69.43 o 
   2   8   5      507.18      526.66     44.60 o 
   3   8   5      865.84      964.31     31.63 o 
   4   8   5      885.05      867.12     30.43 o 
   5   8   5      204.17      208.86     27.44 o 
   6   8   5      287.08      335.61     56.05 o 
   7   8   5       11.93       24.44     17.05 o 
   8   8   5      170.64      201.10     41.90 o 
   9   8   5      259.92      297.41     42.42 o 
  10   8   5       22.43        0.84     26.24 o 
  11   8   5       12.11       23.27     26.62 o 
  12   8   5       71.96       13.99     25.10 o 
  13   8   5       20.87      -16.66     24.72 o 
  14   8   5        4.49       24.79     28.67 o 
  15   8   5      274.92      282.17     53.24 o 
  16   8   5        6.88       19.32     31.56 o 
  17   8   5       66.47       -1.14     33.46 o 
 -13   9   5       30.27       20.92     19.49 o 
 -12   9   5        3.34       25.41     19.10 o 
 -11   9   5        1.33       -4.57     15.95 o 
 -10   9   5       28.74        2.65     15.85 o 
  -9   9   5        5.95       10.64     14.74 o 
  -8   9   5      125.88      140.45     21.54 o 
  -7   9   5      170.38      173.94     21.69 o 
  -6   9   5       21.45       33.50     14.05 o 
  -5   9   5       34.58       18.11     11.74 o 
  -4   9   5       15.41       10.85     10.78 o 
  -3   9   5       42.26       31.56     10.79 o 
  -2   9   5        8.09       10.82     15.46 o 
  -1   9   5      256.81      223.81     92.56 o 
   0   9   5        9.83       11.45     19.43 o 
   1   9   5       33.78        5.79     19.45 o 
   2   9   5       19.67       28.50     20.26 o 
   3   9   5       62.65       44.08     22.89 o 
   4   9   5       15.66       23.55     20.32 o 
   5   9   5       44.42       52.99     22.82 o 
   6   9   5       15.49       42.17     22.89 o 
   7   9   5       31.24       31.75     24.01 o 
   8   9   5       67.66       57.68     26.32 o 
   9   9   5       14.04      -17.88     17.88 o 
  10   9   5      107.33       82.28     27.51 o 
  11   9   5       83.78      130.15     32.61 o 
  12   9   5       25.50       10.12     28.14 o 
 -30   0   6       15.31       29.36     23.58 o 
 -29   0   6       88.18       67.08     27.30 o 
 -28   0   6       16.94       28.52     23.12 o 
 -27   0   6      222.87      167.55     33.62 o 
 -26   0   6      163.56      143.44     30.04 o 
 -25   0   6      525.49      552.70     49.21 o 
 -24   0   6       10.04       16.27     13.43 o 
 -23   0   6      196.76      192.13     24.44 o 
 -22   0   6       61.51       70.63     17.45 o 
 -21   0   6     1123.66     1173.47     51.14 o 
 -20   0   6       39.73       23.61     11.95 o 
 -19   0   6       87.16       77.28     15.49 o 
 -18   0   6      199.51      167.53     17.50 o 
 -17   0   6      193.78      198.73     22.01 o 
 -16   0   6      181.07      183.77     14.23 o 
 -15   0   6     2202.69     2177.87     61.52 o 
 -14   0   6     2485.57     2428.52     54.30 o 
 -13   0   6     4193.55     4148.44     81.92 o 
 -12   0   6     1731.93     1676.27     40.36 o 
 -11   0   6     1617.80     1548.53     37.60 o 
 -10   0   6      687.58      583.74     19.90 o 
  -9   0   6       59.64       53.54      7.31 o 
  -8   0   6     1324.03     1313.42     32.28 o 
  -7   0   6     1493.52     1820.02     49.19 o 
  -6   0   6      517.66      442.61     16.25 o 
  -5   0   6     2405.67     2485.59     50.93 o 
  -4   0   6     2362.40     2096.41     63.14 o 
  -3   0   6    33345.33    36025.02    671.16 o 
  -2   0   6       34.83       38.29      5.77 o 
  -1   0   6      476.73      504.87     15.82 o 
   0   0   6     1779.44     1797.46     35.32 o 
   1   0   6      500.59      394.69     13.59 o 
   2   0   6      295.79      262.08     18.02 o 
   3   0   6     2726.56     2520.97     46.30 o 
   4   0   6      959.82     1072.81     25.04 o 
   5   0   6     1633.85     1764.85     35.80 o 
   6   0   6      100.34       56.95      8.61 o 
   7   0   6    10270.38    10767.30    166.31 o 
   8   0   6     3926.18     4510.63     77.82 o 
   9   0   6      594.63      538.69     18.14 o 
  10   0   6     1045.92     1146.82     28.26 o 
  11   0   6      171.41      133.42     10.47 o 
  12   0   6      602.77      592.96     27.21 o 
  13   0   6      279.46      300.53     22.59 o 
  14   0   6       94.27       72.02     37.31 o 
  15   0   6     1763.64     1630.19     74.12 o 
  16   0   6       96.60      104.45     18.56 o 
  17   0   6     1244.90     1258.02     87.96 o 
  18   0   6      485.41      455.46     46.13 o 
  19   0   6      323.34      368.29     28.83 o 
  20   0   6       27.69       42.05     15.26 o 
  21   0   6      199.48      154.93     17.82 o 
  22   0   6      322.67      282.81     22.72 o 
  23   0   6      874.54      945.23     60.00 o 
  24   0   6      172.95      161.66     19.48 o 
  25   0   6      316.63      374.98     26.88 o 
  26   0   6      542.74      531.24     31.75 o 
  27   0   6        2.78       21.01     14.70 o 
  28   0   6       43.73       11.76     14.63 o 
  29   0   6      154.25      159.64     38.33 o 
 -30   1   6       27.22       64.62     18.71 o 
 -29   1   6       99.57      118.90     21.42 o 
 -28   1   6      114.45      142.20     22.40 o 
 -27   1   6       26.03       13.34     12.64 o 
 -26   1   6       38.04       16.28     11.59 o 
 -25   1   6        9.33       -3.43      9.79 o 
 -24   1   6        3.83        7.19      9.73 o 
 -23   1   6       17.68       28.22      9.71 o 
 -22   1   6        0.53       -0.99      7.57 o 
 -21   1   6      215.56      209.44     18.10 o 
 -20   1   6        7.41       16.37      7.18 o 
 -19   1   6        6.32       11.14      6.63 o 
 -18   1   6       82.04       61.56      8.53 o 
 -17   1   6      346.39      323.26     15.03 o 
 -16   1   6     1007.03     1000.81     25.23 o 
 -15   1   6     5595.24     5651.18     88.24 o 
 -14   1   6      487.65      469.96     15.31 o 
 -13   1   6       39.79       32.10      5.62 o 
 -12   1   6     1132.68     1084.97     20.94 o 
 -11   1   6       88.99       76.61      5.82 o 
 -10   1   6       60.13       51.32      5.11 o 
  -9   1   6      792.04      748.63     15.74 o 
  -8   1   6       12.03       13.40      3.50 o 
  -7   1   6        0.24        6.19      2.93 o 
  -6   1   6      522.35      500.82     11.96 o 
  -5   1   6     1246.01     1277.04     21.61 o 
  -4   1   6      440.66      480.62     13.69 o 
  -3   1   6        6.36        4.68      3.03 o 
  -2   1   6      182.00      177.88      7.15 o 
  -1   1   6      485.48      510.05     11.85 o 
   0   1   6        3.31        3.15      2.78 o 
   1   1   6      242.29      247.11      9.02 o 
   2   1   6      382.17      410.31     10.62 o 
   3   1   6      177.10      206.48      8.34 o 
   4   1   6      103.78      109.92      5.96 o 
   5   1   6      311.96      290.12     10.01 o 
   6   1   6      872.48      977.83     17.62 o 
   7   1   6      962.83     1086.30     20.23 o 
   8   1   6      303.27      338.28      9.16 o 
   9   1   6        0.03        5.12      3.39 o 
  10   1   6      192.06      193.14      8.36 o 
  11   1   6       41.11       29.28      5.69 o 
  12   1   6       76.58       86.85      8.21 o 
  13   1   6       94.97       91.76      8.96 o 
  14   1   6       73.54       56.25     14.56 o 
  15   1   6       50.10       61.39      8.14 o 
  16   1   6      101.59       83.19     10.01 o 
  17   1   6        0.20        4.38      6.54 o 
  18   1   6      372.16      381.55     17.38 o 
  19   1   6      606.92      602.72     24.01 o 
  20   1   6       61.46       50.99      9.25 o 
  21   1   6       16.78       14.74      8.19 o 
  22   1   6       89.05       85.44     12.58 o 
  23   1   6       80.08       87.78     14.80 o 
  24   1   6       29.55        8.89      9.74 o 
  25   1   6       26.68       29.67     11.15 o 
  26   1   6       43.09       35.68     12.45 o 
  27   1   6        0.41       -7.19     11.10 o 
  28   1   6       27.68       24.14     13.19 o 
  29   1   6       14.35       19.36     13.76 o 
 -30   2   6       48.90        4.26     25.25 o 
 -29   2   6      353.96      395.73     40.66 o 
 -28   2   6       12.83       44.43     22.28 o 
 -27   2   6       55.83       64.92     39.21 o 
 -26   2   6        1.58        2.51     15.77 o 
 -25   2   6       53.26       31.88     20.61 o 
 -24   2   6       17.05       11.44     12.59 o 
 -23   2   6      742.34      685.19     26.97 o 
 -22   2   6        7.63        4.35      7.90 o 
 -21   2   6       25.65       25.52      7.71 o 
 -20   2   6      409.85      360.94     23.04 o 
 -19   2   6      288.53      314.53     22.58 o 
 -18   2   6        3.91        7.45      5.47 o 
 -17   2   6      303.41      324.22     28.28 o 
 -16   2   6       22.25       26.80      5.74 o 
 -15   2   6     1059.27      992.15     32.17 o 
 -14   2   6     3930.50     3809.01     70.44 o 
 -13   2   6     2049.89     2023.67     36.91 o 
 -12   2   6     3463.44     3393.37     51.33 o 
 -11   2   6        0.03        7.27      5.00 o 
 -10   2   6       56.58       55.96      8.93 o 
  -9   2   6     1302.47     1338.39     28.76 o 
  -8   2   6       71.35       56.24      5.47 o 
  -7   2   6      355.14      422.53     18.70 o 
  -6   2   6     1472.69     1425.39     26.34 o 
  -5   2   6      652.50      633.40     19.63 o 
  -4   2   6      720.31      644.89     15.71 o 
  -3   2   6      317.73      376.30     12.05 o 
  -2   2   6      682.50      579.17     14.66 o 
  -1   2   6     2673.53     2679.57     41.93 o 
   0   2   6     1451.06     1375.64     32.89 o 
   1   2   6      607.14      615.56     14.48 o 
   2   2   6     1573.76     1677.46     27.85 o 
   3   2   6      105.81       99.88      6.84 o 
   4   2   6        0.93        0.91      3.72 o 
   5   2   6      464.91      505.10     14.23 o 
   6   2   6     2304.83     2337.01     38.47 o 
   7   2   6      779.40      742.70     32.03 o 
   8   2   6     1887.36     1913.38     32.17 o 
   9   2   6     1623.39     1659.91     35.14 o 
  10   2   6     1184.76     1260.95     29.89 o 
  11   2   6      869.62      857.47     29.94 o 
  12   2   6       48.53       58.68      7.55 o 
  13   2   6      571.58      561.69     19.16 o 
  14   2   6       65.77       69.82     10.63 o 
  15   2   6      308.38      351.32     16.46 o 
  16   2   6      506.94      500.91     19.33 o 
  17   2   6      602.00      569.06     21.03 o 
  18   2   6        3.85       17.02      7.63 o 
  19   2   6        7.79       -2.67      7.97 o 
  20   2   6        0.13       10.32     10.75 o 
  21   2   6      488.61      544.32     29.99 o 
  22   2   6        8.83       11.13     10.20 o 
  23   2   6       19.87       28.44     12.35 o 
  24   2   6      525.72      567.41     28.78 o 
  25   2   6        6.41        3.18     12.25 o 
  26   2   6      184.97      188.55     26.63 o 
  27   2   6       28.76       29.29     18.05 o 
  28   2   6       62.62       65.60     15.68 o 
  29   2   6       70.07       67.76     16.94 o 
 -29   3   6       19.52       19.51     30.76 o 
 -28   3   6       56.01       58.81     23.97 o 
 -27   3   6      123.45      200.85     35.10 o 
 -26   3   6       95.26      106.63     38.41 o 
 -25   3   6       14.12       13.57     15.73 o 
 -24   3   6      394.23      398.15     32.66 o 
 -23   3   6       14.25       17.32     14.54 o 
 -22   3   6      141.45      113.02     28.70 o 
 -21   3   6      143.22      124.34     28.07 o 
 -20   3   6       13.33        4.22      8.94 o 
 -19   3   6        1.31       -2.27      7.06 o 
 -18   3   6       77.23       73.33      9.99 o 
 -17   3   6      825.86      900.55     26.26 o 
 -16   3   6       24.49       29.53      7.57 o 
 -15   3   6       44.62       28.25      7.97 o 
 -14   3   6       67.83       50.15      8.24 o 
 -13   3   6      187.81      172.88     13.60 o 
 -12   3   6      140.40      141.07     12.71 o 
 -11   3   6     1456.23     1440.79     37.30 o 
 -10   3   6      164.38      152.82     15.05 o 
  -9   3   6        8.83       19.14      6.43 o 
  -8   3   6       36.86       38.65      7.28 o 
  -7   3   6       28.60       24.09      5.30 o 
  -6   3   6       95.27       76.11     11.56 o 
  -5   3   6        6.42       14.80      4.85 o 
  -4   3   6      361.55      329.42     20.63 o 
  -3   3   6     1355.28     1401.15     28.92 o 
  -2   3   6       46.67       33.70      5.60 o 
  -1   3   6      153.96      187.79     10.81 o 
   0   3   6       13.33       18.78      4.59 o 
   1   3   6       37.01       24.30      4.61 o 
   2   3   6       45.11       30.21      8.05 o 
   3   3   6      443.19      421.68     15.14 o 
   4   3   6      151.26      156.61      9.40 o 
   5   3   6        0.07       -3.56      3.94 o 
   6   3   6        0.05        2.43      4.04 o 
   7   3   6      305.22      325.68      9.93 o 
   8   3   6      923.21      892.68     21.53 o 
   9   3   6      339.44      307.92     21.96 o 
  10   3   6       27.83       25.56      6.24 o 
  11   3   6       40.92       52.60      6.37 o 
  12   3   6        0.75       -2.18      7.80 o 
  13   3   6       14.32       20.63      6.40 o 
  14   3   6      727.54      729.23     21.88 o 
  15   3   6      124.37      148.39     10.98 o 
  16   3   6      108.94      108.32     15.47 o 
  17   3   6       10.62       10.49      7.18 o 
  18   3   6      237.18      247.72     14.82 o 
  19   3   6        1.37        2.61      7.40 o 
  20   3   6       83.55      106.35     17.57 o 
  21   3   6      488.29      565.11     23.64 o 
  22   3   6       54.87       42.55     11.20 o 
  23   3   6       44.21       56.47     21.75 o 
  24   3   6      556.05      533.57     76.70 o 
  25   3   6        0.66       -2.19     26.54 o 
  26   3   6       12.54        6.53     20.55 o 
  27   3   6        8.70       -5.62     17.40 o 
  28   3   6        0.02       19.44     23.62 o 
 -28   4   6       20.65       29.01     23.63 o 
 -27   4   6      196.81      156.08     25.94 o 
 -26   4   6      161.67      199.90     39.21 o 
 -25   4   6        4.70       11.47     15.86 o 
 -24   4   6      287.03      318.74     27.49 o 
 -23   4   6       88.04       59.44     16.42 o 
 -22   4   6       70.07       64.64     19.79 o 
 -21   4   6      776.98      754.87     44.63 o 
 -20   4   6       37.87       28.17     14.92 o 
 -19   4   6       45.31       27.86     15.61 o 
 -18   4   6       24.86       39.44     12.51 o 
 -17   4   6      156.51      180.73     19.14 o 
 -16   4   6     1149.41     1168.53     94.43 o 
 -15   4   6      169.75      141.08     16.63 o 
 -14   4   6     2545.83     2465.44     90.28 o 
 -13   4   6      355.71      333.16     32.65 o 
 -12   4   6       59.66       65.80     12.17 o 
 -11   4   6      956.90      917.84     33.37 o 
 -10   4   6      838.25      754.46     29.66 o 
  -9   4   6       21.63       15.42      9.93 o 
  -8   4   6      146.25      163.96     16.88 o 
  -7   4   6      295.56      289.45     18.84 o 
  -6   4   6      246.05      222.68     16.67 o 
  -5   4   6       20.94       22.97      6.94 o 
  -4   4   6        0.08        8.96      6.13 o 
  -3   4   6       72.86       95.40     10.80 o 
  -2   4   6      341.32      366.97     18.14 o 
  -1   4   6       33.71       25.14      7.63 o 
   0   4   6      157.42      112.37     15.85 o 
   1   4   6      858.41      890.34     25.14 o 
   2   4   6      457.24      411.64     18.73 o 
   3   4   6     1446.17     1492.69     35.16 o 
   4   4   6     1582.21     1605.83     37.08 o 
   5   4   6      209.13      197.94     12.51 o 
   6   4   6        3.28        2.74      5.26 o 
   7   4   6       11.42        7.08      6.90 o 
   8   4   6       61.63       74.91      9.35 o 
   9   4   6      900.59      841.61     24.72 o 
  10   4   6      155.85      128.48     11.69 o 
  11   4   6      175.20      152.84     14.76 o 
  12   4   6        0.23       -5.91      7.72 o 
  13   4   6        3.28        1.34      8.55 o 
  14   4   6        0.06       -4.01      8.51 o 
  15   4   6        0.96       17.35      9.93 o 
  16   4   6      125.59       74.01     13.04 o 
  17   4   6      580.15      667.57     29.53 o 
  18   4   6     2285.01     2521.90     60.87 o 
  19   4   6      264.12      271.85     21.44 o 
  20   4   6       69.33       51.86     14.02 o 
  21   4   6        7.43       27.29     16.77 o 
  22   4   6       12.19       27.22     17.26 o 
  23   4   6        0.07        8.17     31.60 o 
  24   4   6        0.35       -4.96     20.56 o 
  25   4   6      102.16       99.52     29.85 o 
  26   4   6       11.53       -1.25     22.50 o 
  27   4   6       13.93        7.91     29.05 o 
 -26   5   6      692.20      775.12     56.08 o 
 -25   5   6        1.02        1.99     18.75 o 
 -24   5   6        6.27       -6.30     17.14 o 
 -23   5   6      300.35      344.08     54.87 o 
 -22   5   6        0.53        4.13     16.64 o 
 -21   5   6        2.63        8.21     20.04 o 
 -20   5   6      123.58       81.13     25.34 o 
 -19   5   6        0.45       -7.74     13.73 o 
 -18   5   6       19.40       11.66     13.74 o 
 -17   5   6       61.74       54.69     21.73 o 
 -16   5   6        0.36        8.97     11.34 o 
 -15   5   6        4.54        8.96     10.12 o 
 -14   5   6       91.67       85.14     17.85 o 
 -13   5   6       22.67        7.66      9.55 o 
 -12   5   6       85.83       50.57     11.91 o 
 -11   5   6       56.71       45.40     11.64 o 
 -10   5   6       41.68       41.37     12.81 o 
  -9   5   6      193.45      181.63     19.91 o 
  -8   5   6       26.37       20.46     11.45 o 
  -7   5   6        0.88        1.19      8.30 o 
  -6   5   6        2.40       11.25      8.95 o 
  -5   5   6      137.12      143.89     20.00 o 
  -4   5   6      548.34      576.58     28.27 o 
  -3   5   6      665.25      683.83     32.93 o 
  -2   5   6       22.16        4.76      8.50 o 
  -1   5   6      296.77      338.70     18.72 o 
   0   5   6       33.69       28.39      7.42 o 
   1   5   6      191.89      235.12     22.74 o 
   2   5   6       25.66       17.10      7.10 o 
   3   5   6       15.92        9.53      6.66 o 
   4   5   6       91.96      115.49     10.96 o 
   5   5   6      652.40      676.45     25.51 o 
   6   5   6      438.38      443.35     22.25 o 
   7   5   6      190.60      184.02     17.06 o 
   8   5   6       20.51       25.91      9.26 o 
   9   5   6       41.11       27.13      9.59 o 
  10   5   6      354.03      359.20     21.50 o 
  11   5   6       64.03       67.15     14.73 o 
  12   5   6     1067.29     1176.24     71.91 o 
  13   5   6       73.53       75.95     15.59 o 
  14   5   6      268.30      279.69     29.10 o 
  15   5   6        0.20       13.20     12.39 o 
  16   5   6      623.60      604.36     34.78 o 
  17   5   6       87.54      118.81     20.00 o 
  18   5   6      817.77      937.71     72.73 o 
  19   5   6        0.11       -1.52     17.40 o 
  20   5   6      562.87      634.96     54.99 o 
  21   5   6       19.74       19.98     22.52 o 
  22   5   6      175.66      124.74     36.08 o 
  23   5   6        0.27        2.80     28.38 o 
  24   5   6       31.72       33.71     24.15 o 
 -24   6   6       37.55       67.87     28.58 o 
 -23   6   6       92.90      155.32     27.59 o 
 -22   6   6       21.05       10.22     18.43 o 
 -21   6   6       60.36       30.80     19.63 o 
 -20   6   6      175.82      183.29     28.93 o 
 -19   6   6       81.72       73.38     20.47 o 
 -18   6   6      280.83      262.87     30.46 o 
 -17   6   6       31.53       32.64     16.58 o 
 -16   6   6       57.55       49.53     18.34 o 
 -15   6   6        0.72       11.62     12.43 o 
 -14   6   6      222.65      287.94     51.88 o 
 -13   6   6       64.15       40.01     14.22 o 
 -12   6   6      134.52      142.63     34.95 o 
 -11   6   6      110.94      135.53     19.47 o 
 -10   6   6       47.69       34.63     13.60 o 
  -9   6   6      181.03      167.38     30.51 o 
  -8   6   6      405.63      437.47     28.92 o 
  -7   6   6      166.00      155.12     18.71 o 
  -6   6   6       29.72       26.15     11.21 o 
  -5   6   6      127.65      108.66     17.29 o 
  -4   6   6       48.43       39.29     16.59 o 
  -3   6   6       87.86       87.06     13.99 o 
  -2   6   6      102.42      101.21     14.14 o 
  -1   6   6      888.51      970.10     52.63 o 
   0   6   6      381.76      417.68     27.01 o 
   1   6   6      771.60      779.42     37.41 o 
   2   6   6       85.41       78.72     10.81 o 
   3   6   6      547.76      585.05     23.42 o 
   4   6   6      691.89      749.30     55.12 o 
   5   6   6      331.11      312.69     20.93 o 
   6   6   6      549.52      554.42     27.01 o 
   7   6   6      107.93      104.62     13.70 o 
   8   6   6       86.90      103.05     16.30 o 
   9   6   6        0.97       -8.46      8.46 o 
  10   6   6       13.94       14.50     12.49 o 
  11   6   6        7.10       11.26     12.36 o 
  12   6   6        0.37        4.26     11.94 o 
  13   6   6        0.02        0.25     12.94 o 
  14   6   6      192.19      172.51     28.44 o 
  15   6   6        2.15       18.32     14.64 o 
  16   6   6       70.59       49.72     22.70 o 
  17   6   6     1201.06     1309.97     81.07 o 
  18   6   6        0.00        1.60     19.63 o 
  19   6   6      526.45      637.12     49.90 o 
  20   6   6      171.84      151.94     32.85 o 
  21   6   6      140.66      140.33     39.21 o 
  22   6   6       28.80       96.67     50.12 o 
  23   6   6       10.91       15.90     43.35 o 
 -21   7   6       18.90       28.15     22.79 o 
 -20   7   6       24.78       13.83     22.68 o 
 -19   7   6       42.65       50.31     20.73 o 
 -18   7   6       17.57       23.56     18.05 o 
 -17   7   6       65.79      100.82     22.81 o 
 -16   7   6        7.61      -13.27     13.91 o 
 -15   7   6      291.29      265.76     29.36 o 
 -14   7   6       36.69        8.39     15.39 o 
 -13   7   6      176.33      203.17     41.40 o 
 -12   7   6        0.38       -5.44     13.06 o 
 -11   7   6        0.47       -6.57     11.87 o 
 -10   7   6       34.93       25.95     14.07 o 
  -9   7   6      125.21      119.10     18.91 o 
  -8   7   6       32.63       44.70     28.35 o 
  -7   7   6       84.62      103.84     17.13 o 
  -6   7   6        0.32       -1.93     11.02 o 
  -5   7   6      578.79      571.24     58.19 o 
  -4   7   6      295.84      337.24     24.77 o 
  -3   7   6      671.36      671.61     32.55 o 
  -2   7   6       27.09       32.64     14.16 o 
  -1   7   6      743.11      757.88     28.11 o 
   0   7   6      150.37      174.96     20.01 o 
   1   7   6       79.11       69.70     13.69 o 
   2   7   6      280.80      253.58     19.11 o 
   3   7   6      699.65      764.37     31.59 o 
   4   7   6       25.23       12.17     10.23 o 
   5   7   6       70.79      100.80     14.43 o 
   6   7   6       22.15        5.26     10.74 o 
   7   7   6        5.65        5.14     10.57 o 
   8   7   6        7.03        4.57     14.04 o 
   9   7   6        4.78       -5.04     15.33 o 
  10   7   6      105.89       86.96     21.19 o 
  11   7   6       34.06       19.91     16.22 o 
  12   7   6      376.63      387.86     35.25 o 
  13   7   6       28.91       25.81     22.38 o 
  14   7   6      298.20      263.73     41.99 o 
  15   7   6       13.82       -5.25     26.09 o 
  16   7   6       36.69       35.67     34.76 o 
  17   7   6        4.56      -10.65     30.88 o 
  18   7   6      160.81      154.93     48.37 o 
  19   7   6       77.11       33.08     39.17 o 
  20   7   6      431.53      693.40     87.54 o 
 -17   8   6       28.86       16.38     29.24 o 
 -16   8   6        3.82      -10.25     16.32 o 
 -15   8   6        5.46       -2.33     17.16 o 
 -14   8   6        1.10       -2.55     15.11 o 
 -13   8   6        4.37        3.74     14.73 o 
 -12   8   6       13.49       -0.21     14.99 o 
 -11   8   6      250.54      279.43     45.96 o 
 -10   8   6        5.24       -5.68     13.24 o 
  -9   8   6      156.99      148.80     29.05 o 
  -8   8   6        1.30       13.87     13.71 o 
  -7   8   6        4.14       -1.07     11.65 o 
  -6   8   6       23.55       13.59     12.75 o 
  -5   8   6      117.57      112.21     17.17 o 
  -4   8   6       24.39       17.95     10.46 o 
  -3   8   6       21.87        2.75      9.13 o 
  -2   8   6        2.47       16.82      9.76 o 
  -1   8   6      510.65      540.71     24.65 o 
   0   8   6      398.19      379.34     26.29 o 
   1   8   6      520.77      542.08     40.42 o 
   2   8   6      139.42      156.26     17.14 o 
   3   8   6       29.68        9.13     11.90 o 
   4   8   6       34.58       34.73     12.81 o 
   5   8   6     1062.35     1101.72     54.04 o 
   6   8   6      196.37      204.88     38.25 o 
   7   8   6        0.03       15.48     18.04 o 
   8   8   6       59.39       88.38     44.49 o 
   9   8   6       14.67       28.95     21.17 o 
  10   8   6       28.81       26.62     30.04 o 
  11   8   6       15.36       40.99     30.04 o 
  12   8   6       18.79        0.30     26.16 o 
  13   8   6        0.00       -8.75     26.01 o 
  14   8   6       69.13       41.68     32.78 o 
  15   8   6      153.74      226.27     51.11 o 
  16   8   6        5.18        9.96     32.78 o 
 -11   9   6      150.90      138.28     26.90 o 
 -10   9   6       61.49       61.77     20.93 o 
  -9   9   6       82.36      123.96     24.31 o 
  -8   9   6        8.32       10.32     16.82 o 
  -7   9   6        1.57        0.17     14.66 o 
  -6   9   6      146.93      157.44     18.56 o 
  -5   9   6        0.97        8.36     11.50 o 
  -4   9   6        5.87        9.62     11.92 o 
  -3   9   6        8.84        0.40     10.82 o 
  -2   9   6       17.38        4.35     13.47 o 
  -1   9   6       31.83       33.96     13.48 o 
   0   9   6        1.33       -5.42     11.24 o 
   1   9   6      278.02      317.07     22.32 o 
   2   9   6      146.09      139.47     23.82 o 
   3   9   6      395.47      516.20     76.78 o 
   4   9   6       30.52       13.99     21.55 o 
   5   9   6        5.71       33.93     23.38 o 
   6   9   6       32.70       26.64     25.82 o 
   7   9   6       30.56       11.56     29.13 o 
   8   9   6      130.60      131.79     49.93 o 
   9   9   6       36.69       46.70     31.33 o 
  10   9   6        5.41        5.32     28.22 o 
 -29   1   7       27.15       29.55     23.50 o 
 -28   1   7        2.21        3.68     12.85 o 
 -27   1   7      185.55      172.43     20.25 o 
 -26   1   7       80.19       86.32     16.12 o 
 -25   1   7      242.30      306.33     23.87 o 
 -24   1   7      236.53      280.35     23.02 o 
 -23   1   7        1.47        3.55      8.52 o 
 -22   1   7       86.72       62.55     11.81 o 
 -21   1   7        0.55       -2.13      7.65 o 
 -20   1   7      257.84      276.08     19.72 o 
 -19   1   7      472.77      498.61     21.16 o 
 -18   1   7      129.21      128.60     11.98 o 
 -17   1   7       19.40       19.36      6.64 o 
 -16   1   7      152.55      145.77     11.06 o 
 -15   1   7      317.87      324.45     17.39 o 
 -14   1   7     1910.24     1828.63     36.95 o 
 -13   1   7       93.23       86.44      8.55 o 
 -12   1   7      772.93      804.73     17.83 o 
 -11   1   7      652.32      605.32     15.15 o 
 -10   1   7     1435.43     1405.75     25.08 o 
  -9   1   7      328.63      316.74     10.65 o 
  -8   1   7      508.01      542.89     14.43 o 
  -7   1   7      380.94      384.64     15.12 o 
  -6   1   7     1375.26     1476.21     25.11 o 
  -5   1   7       30.35       23.89      4.26 o 
  -4   1   7     2289.63     2216.14     31.83 o 
  -3   1   7      308.09      287.63      9.64 o 
  -2   1   7     1039.60      984.63     20.35 o 
  -1   1   7       59.25       30.97      4.07 o 
   0   1   7       47.27       56.14      5.02 o 
   1   1   7      101.82      112.65      6.31 o 
   2   1   7      209.81      196.65      8.15 o 
   3   1   7     1015.52      986.89     19.00 o 
   4   1   7      743.76      804.96     16.01 o 
   5   1   7     1373.77     1315.96     22.30 o 
   6   1   7      151.72      166.49      8.93 o 
   7   1   7     1739.15     1748.73     27.67 o 
   8   1   7        1.46        8.13      4.15 o 
   9   1   7      585.69      631.54     17.17 o 
  10   1   7      215.32      222.33     12.72 o 
  11   1   7      628.86      608.79     25.63 o 
  12   1   7        1.80        1.15      4.96 o 
  13   1   7      574.99      534.45     18.10 o 
  14   1   7      192.92      217.16     24.24 o 
  15   1   7      240.39      261.70     13.73 o 
  16   1   7      466.72      437.21     27.89 o 
  17   1   7      112.86      133.76     22.24 o 
  18   1   7      334.72      356.30     19.27 o 
  19   1   7      507.77      493.19     23.85 o 
  20   1   7      394.55      408.38     21.89 o 
  21   1   7       58.46       51.10      9.78 o 
  22   1   7      529.45      578.68     23.17 o 
  23   1   7       33.28       22.95     16.38 o 
  24   1   7      156.36      180.84     25.76 o 
  25   1   7        6.62        5.79     10.55 o 
  26   1   7      271.76      313.79     22.26 o 
  27   1   7        1.53       12.96     12.34 o 
  28   1   7      298.51      334.18     28.66 o 
  29   1   7        1.34       -4.05     12.80 o 
 -29   2   7        2.31        5.92     19.35 o 
 -28   2   7        1.48       14.25     19.02 o 
 -27   2   7       75.35       52.42     21.41 o 
 -26   2   7       29.48       15.88     17.50 o 
 -25   2   7        3.42       -9.19     14.76 o 
 -24   2   7      176.38      230.66     29.56 o 
 -23   2   7       26.90        4.78     14.09 o 
 -22   2   7        5.79        5.63      7.16 o 
 -21   2   7       43.14       34.64     12.47 o 
 -20   2   7        5.79        4.45      6.21 o 
 -19   2   7      183.77      142.71     18.87 o 
 -18   2   7      109.45       97.02     20.53 o 
 -17   2   7        4.71        2.26      4.72 o 
 -16   2   7     1389.36     1446.17     38.26 o 
 -15   2   7        2.13        7.05      4.80 o 
 -14   2   7     3218.35     3148.07     63.52 o 
 -13   2   7     5337.10     5371.54     90.98 o 
 -12   2   7      256.57      247.57     13.49 o 
 -11   2   7       18.89        6.84      6.02 o 
 -10   2   7      355.98      377.56     17.55 o 
  -9   2   7      404.19      380.39     13.88 o 
  -8   2   7        5.43        4.58      4.04 o 
  -7   2   7      241.29      268.86     12.51 o 
  -6   2   7      179.61      188.99      9.57 o 
  -5   2   7        2.37        7.79      4.12 o 
  -4   2   7      413.35      416.70     19.81 o 
  -3   2   7     2933.13     3291.13     50.91 o 
  -2   2   7      845.37      976.11     24.61 o 
  -1   2   7       70.52       93.52      9.79 o 
   0   2   7      571.79      562.42     15.82 o 
   1   2   7      483.10      513.13     14.17 o 
   2   2   7        0.77        5.99      4.18 o 
   3   2   7        5.10        4.62      4.07 o 
   4   2   7        9.11        4.03      4.14 o 
   5   2   7       68.81       54.86      6.46 o 
   6   2   7      206.21      174.16     10.05 o 
   7   2   7      377.79      425.10     14.65 o 
   8   2   7      359.19      426.76     14.24 o 
   9   2   7       44.21       35.18      6.55 o 
  10   2   7      131.31      118.54     11.00 o 
  11   2   7      211.09      239.44     18.51 o 
  12   2   7       30.88       22.74      7.73 o 
  13   2   7        0.06       -6.94      6.94 o 
  14   2   7      172.13      173.51     12.69 o 
  15   2   7     1021.34      890.23     26.43 o 
  16   2   7      148.03       92.14     13.72 o 
  17   2   7       47.92       29.91      8.53 o 
  18   2   7      139.01      131.65     14.62 o 
  19   2   7      427.50      441.09     23.95 o 
  20   2   7      291.14      249.37     19.63 o 
  21   2   7       48.72       20.41     11.24 o 
  22   2   7      212.62      243.34     23.29 o 
  23   2   7        0.04        3.13     11.34 o 
  24   2   7      368.64      384.23     25.15 o 
  25   2   7      843.23     1011.29     39.07 o 
  26   2   7      308.31      397.16     43.87 o 
  27   2   7        0.02       -6.85     12.31 o 
  28   2   7        4.78        5.40     13.26 o 
 -28   3   7        2.42        8.45     24.76 o 
 -27   3   7       15.65       28.74     21.49 o 
 -26   3   7       78.72       77.87     35.29 o 
 -25   3   7       43.44       53.79     29.74 o 
 -24   3   7      159.91      159.64     30.55 o 
 -23   3   7       97.01      106.64     28.14 o 
 -22   3   7      415.61      420.37     38.36 o 
 -21   3   7      643.43      593.18     54.95 o 
 -20   3   7        2.69       -1.57      8.84 o 
 -19   3   7       10.91       17.15      9.52 o 
 -18   3   7       56.52       35.58     11.32 o 
 -17   3   7       50.41       32.25      8.47 o 
 -16   3   7      231.60      236.83     14.94 o 
 -15   3   7      293.69      311.89     18.55 o 
 -14   3   7     1777.23     1680.18     41.85 o 
 -13   3   7       41.45       38.12      8.50 o 
 -12   3   7      499.09      490.77     25.07 o 
 -11   3   7       70.50       82.39     10.49 o 
 -10   3   7       12.83       13.32      8.39 o 
  -9   3   7     1055.32     1094.94     44.96 o 
  -8   3   7     1279.24     1263.84     32.67 o 
  -7   3   7       83.23       94.06     10.69 o 
  -6   3   7       48.04       33.24      6.63 o 
  -5   3   7      410.89      427.28     15.55 o 
  -4   3   7      554.22      556.58     17.57 o 
  -3   3   7      207.49      210.08     13.11 o 
  -2   3   7       19.05       17.55      5.35 o 
  -1   3   7      601.84      602.24     17.03 o 
   0   3   7      526.30      522.63     21.16 o 
   1   3   7       41.00       31.64      8.57 o 
   2   3   7       54.01       53.24      8.62 o 
   3   3   7      180.18      194.74     11.58 o 
   4   3   7      143.66      124.97      7.89 o 
   5   3   7      718.97      674.08     19.37 o 
   6   3   7       72.08       74.45      8.78 o 
   7   3   7       54.60       58.56      8.19 o 
   8   3   7        5.63       10.70      4.96 o 
   9   3   7       12.67        2.64      4.82 o 
  10   3   7        0.35        3.53      4.86 o 
  11   3   7      269.76      294.68     13.28 o 
  12   3   7       99.72       79.69      8.13 o 
  13   3   7      138.36      159.80     18.03 o 
  14   3   7     1039.68      896.81     25.43 o 
  15   3   7       87.81       66.71      9.54 o 
  16   3   7      682.52      682.02     27.02 o 
  17   3   7      399.58      373.31     17.86 o 
  18   3   7      378.25      350.24     25.22 o 
  19   3   7      185.43      188.11     15.51 o 
  20   3   7      750.80      800.49     44.96 o 
  21   3   7      246.49      249.87     19.50 o 
  22   3   7       82.86       68.16     12.80 o 
  23   3   7        4.69       -4.68     10.79 o 
  24   3   7      566.93      525.57     81.49 o 
  25   3   7       12.19       13.45     20.46 o 
  26   3   7      224.65      233.68     35.48 o 
  27   3   7       41.10       -1.90     26.92 o 
 -27   4   7       22.51       14.19     21.89 o 
 -26   4   7       24.37       37.22     20.12 o 
 -25   4   7       21.76       45.51     19.24 o 
 -24   4   7       10.88        7.24     16.02 o 
 -23   4   7       13.77        4.25     14.03 o 
 -22   4   7       17.96        7.41     17.87 o 
 -21   4   7      699.84      797.51     52.17 o 
 -20   4   7       32.22       27.95     20.11 o 
 -19   4   7       30.99       42.33     13.53 o 
 -18   4   7      232.11      220.20     18.77 o 
 -17   4   7       60.00       44.62     13.51 o 
 -16   4   7      208.52      182.52     30.29 o 
 -15   4   7      646.47      630.81     42.04 o 
 -14   4   7       37.36       26.56     10.41 o 
 -13   4   7       30.31       27.34     10.12 o 
 -12   4   7     1013.63      956.16     39.72 o 
 -11   4   7      158.06      124.30     24.53 o 
 -10   4   7       26.19       14.81     11.47 o 
  -9   4   7      204.23      214.70     18.37 o 
  -8   4   7       76.58       61.48     11.84 o 
  -7   4   7      479.25      499.80     25.03 o 
  -6   4   7       20.80        5.15     12.15 o 
  -5   4   7       97.98      111.14     11.20 o 
  -4   4   7      523.20      601.01     22.22 o 
  -3   4   7       64.88       57.17      8.98 o 
  -2   4   7      952.57      936.94     29.99 o 
  -1   4   7        0.10        4.28      6.13 o 
   0   4   7       78.38       81.22      9.82 o 
   1   4   7       29.66       32.38      6.62 o 
   2   4   7      966.11      906.93     25.27 o 
   3   4   7      744.41      746.66     22.69 o 
   4   4   7     2070.21     2009.88     39.77 o 
   5   4   7      362.93      389.18     16.04 o 
   6   4   7     3687.44     3856.62     67.95 o 
   7   4   7      547.16      591.95     21.42 o 
   8   4   7      794.65      792.19     24.70 o 
   9   4   7      355.25      389.04     26.37 o 
  10   4   7       31.49       33.98     11.84 o 
  11   4   7        9.68        9.78      7.52 o 
  12   4   7       20.04       17.08      8.37 o 
  13   4   7      259.70      312.97     20.78 o 
  14   4   7       78.27       37.54     11.29 o 
  15   4   7        1.10       -0.48      9.70 o 
  16   4   7       20.94       17.49     11.27 o 
  17   4   7      268.31      191.90     18.74 o 
  18   4   7      460.65      495.49     27.46 o 
  19   4   7      245.09      208.84     20.24 o 
  20   4   7       71.99       75.27     16.08 o 
  21   4   7       76.00       58.24     16.82 o 
  22   4   7        6.79       30.83     21.85 o 
  23   4   7      306.11      259.35     36.56 o 
  24   4   7       32.92       25.71     23.55 o 
  25   4   7       48.48       29.35     25.06 o 
  26   4   7       73.37       32.48     32.86 o 
 -25   5   7       23.61       16.49     20.81 o 
 -24   5   7       29.05       30.99     20.48 o 
 -23   5   7       15.23       40.78     20.28 o 
 -22   5   7        2.65       22.16     17.81 o 
 -21   5   7        1.69       15.50     16.66 o 
 -20   5   7       28.62       17.80     16.21 o 
 -19   5   7       77.92      111.71     22.74 o 
 -18   5   7       98.91      100.80     20.52 o 
 -17   5   7        0.78        9.26     14.44 o 
 -16   5   7        0.02       -0.43     11.10 o 
 -15   5   7        4.14        9.26     10.45 o 
 -14   5   7       77.16       91.56     20.67 o 
 -13   5   7       59.49       43.60     12.64 o 
 -12   5   7      119.47      102.70     15.40 o 
 -11   5   7      124.48      107.04     15.67 o 
 -10   5   7      114.33      157.00     36.75 o 
  -9   5   7       27.92       19.96      9.96 o 
  -8   5   7      136.15      112.91     23.98 o 
  -7   5   7      339.59      318.54     33.13 o 
  -6   5   7      177.82      169.08     19.04 o 
  -5   5   7      213.50      224.57     28.71 o 
  -4   5   7       33.42       36.10     11.12 o 
  -3   5   7       80.85       78.19     11.67 o 
  -2   5   7      436.44      470.97     23.08 o 
  -1   5   7        3.57       -1.81     11.02 o 
   0   5   7      106.30      103.70     12.61 o 
   1   5   7       10.21        3.91      7.13 o 
   2   5   7      270.06      291.11     16.88 o 
   3   5   7      453.33      459.93     20.56 o 
   4   5   7      231.31      217.18     15.73 o 
   5   5   7      311.85      288.94     19.15 o 
   6   5   7       12.09       15.21      8.82 o 
   7   5   7        7.83       15.09      8.93 o 
   8   5   7      500.67      490.67     27.44 o 
   9   5   7        3.60       -0.15      8.39 o 
  10   5   7        5.60        2.44      8.85 o 
  11   5   7       12.81       20.02     10.21 o 
  12   5   7       99.22       71.92     15.44 o 
  13   5   7      277.27      242.34     34.76 o 
  14   5   7       41.79       23.68     17.22 o 
  15   5   7      178.72      184.84     22.69 o 
  16   5   7        1.83       10.18     14.87 o 
  17   5   7       38.06       39.09     17.12 o 
  18   5   7       65.00       70.03     19.19 o 
  19   5   7       95.40      102.30     25.64 o 
  20   5   7       90.08      100.42     27.13 o 
  21   5   7       15.15       30.45     24.27 o 
  22   5   7      366.39      395.27     60.73 o 
  23   5   7       34.44       26.01     43.58 o 
  24   5   7       33.41       75.83     34.99 o 
 -23   6   7      198.61      166.36     34.75 o 
 -22   6   7      296.03      350.80     53.24 o 
 -21   6   7      433.22      512.07     57.45 o 
 -20   6   7        3.80        2.97     16.59 o 
 -19   6   7      148.00      105.66     22.84 o 
 -18   6   7       28.62       40.89     18.53 o 
 -17   6   7       12.67      -10.82     13.50 o 
 -16   6   7      113.27      134.66     23.40 o 
 -15   6   7       32.25        8.15     15.01 o 
 -14   6   7       29.01       17.62     14.01 o 
 -13   6   7      135.56      118.38     20.09 o 
 -12   6   7        9.69        1.10     12.06 o 
 -11   6   7      853.99      817.30     41.73 o 
 -10   6   7      335.53      307.64     56.84 o 
  -9   6   7       46.12       43.63     13.84 o 
  -8   6   7        3.35        9.14     11.57 o 
  -7   6   7      565.08      548.53     60.08 o 
  -6   6   7      226.73      303.38     25.37 o 
  -5   6   7      893.28      917.13     39.56 o 
  -4   6   7      182.22      145.63     35.61 o 
  -3   6   7       63.56       58.53     13.59 o 
  -2   6   7        0.54       -6.66      7.40 o 
  -1   6   7      111.48      114.00     14.11 o 
   0   6   7      423.00      437.57     26.09 o 
   1   6   7      166.32      157.22     15.25 o 
   2   6   7     1240.52     1281.67     42.24 o 
   3   6   7      325.81      306.14     21.97 o 
   4   6   7     1478.48     1659.11     45.02 o 
   5   6   7     1310.29     1374.58     40.24 o 
   6   6   7        0.39       -1.13      8.87 o 
   7   6   7      183.30      192.93     17.86 o 
   8   6   7     1106.96     1094.52     37.11 o 
   9   6   7        1.53       -6.02      9.08 o 
  10   6   7      238.06      217.99     19.55 o 
  11   6   7       52.62       30.37     14.86 o 
  12   6   7        0.13        3.71     13.06 o 
  13   6   7        7.03       16.62     14.16 o 
  14   6   7      254.10      329.22     29.79 o 
  15   6   7       23.04       18.02     15.72 o 
  16   6   7      290.85      308.07     29.73 o 
  17   6   7      419.85      433.17     74.38 o 
  18   6   7      808.09     1001.27     97.25 o 
  19   6   7      132.78       86.25     28.24 o 
  20   6   7        1.06       11.94     26.89 o 
  21   6   7        0.32      -31.33     31.33 o 
  22   6   7       51.98       25.94     41.98 o 
 -20   7   7       10.88       14.85     23.04 o 
 -19   7   7        5.20        4.25     18.33 o 
 -18   7   7      157.29      149.41     56.50 o 
 -17   7   7       20.48       26.01     18.48 o 
 -16   7   7        1.86       20.80     16.92 o 
 -15   7   7       55.04       30.23     22.58 o 
 -14   7   7        1.38       -2.03     14.27 o 
 -13   7   7       40.90       40.98     16.79 o 
 -12   7   7        3.86       -0.20     13.20 o 
 -11   7   7       37.62       14.56     14.93 o 
 -10   7   7        0.35      -11.54     11.54 o 
  -9   7   7       28.56       34.13     14.94 o 
  -8   7   7       61.52       58.45     15.64 o 
  -7   7   7       10.02       -0.04     12.09 o 
  -6   7   7       23.05       24.64     12.81 o 
  -5   7   7       37.00        8.56     12.18 o 
  -4   7   7      185.67      164.82     20.13 o 
  -3   7   7       14.09        4.11     10.02 o 
  -2   7   7       38.17       42.54     11.41 o 
  -1   7   7       18.26        8.85      9.24 o 
   0   7   7       22.32       27.36     10.79 o 
   1   7   7       12.01       20.14     11.42 o 
   2   7   7       15.14       20.88     11.79 o 
   3   7   7      284.30      303.10     36.47 o 
   4   7   7       58.82       46.20     12.69 o 
   5   7   7        0.15        7.17     10.68 o 
   6   7   7      126.00      120.99     28.11 o 
   7   7   7       56.04       53.91     14.78 o 
   8   7   7      119.71       81.61     18.80 o 
   9   7   7       78.42       42.12     19.75 o 
  10   7   7       16.91       18.98     24.61 o 
  11   7   7       72.01       42.71     19.66 o 
  12   7   7       26.89        8.62     19.89 o 
  13   7   7        2.34        4.63     18.05 o 
  14   7   7       26.84      104.04     39.55 o 
  15   7   7       47.50       92.86     39.78 o 
  16   7   7       64.76       67.69     36.51 o 
  17   7   7        5.90       -9.81     30.73 o 
  18   7   7        3.38        8.82     35.29 o 
  19   7   7        7.93       28.90     40.23 o 
 -16   8   7       46.50       84.00     25.18 o 
 -15   8   7      408.49      479.61     87.88 o 
 -14   8   7        3.18       32.58     20.02 o 
 -13   8   7       38.93       49.23     19.14 o 
 -12   8   7       99.29       55.15     19.06 o 
 -11   8   7        0.05      -10.98     14.75 o 
 -10   8   7       20.27        7.29     15.40 o 
  -9   8   7      843.67      843.07     55.43 o 
  -8   8   7        3.84       10.63     14.77 o 
  -7   8   7      737.32      806.72     42.09 o 
  -6   8   7        0.06      -10.05     12.05 o 
  -5   8   7       81.89       89.39     16.35 o 
  -4   8   7      328.66      264.83     20.38 o 
  -3   8   7       76.87       35.39     13.09 o 
  -2   8   7       55.73       59.25     12.26 o 
  -1   8   7        5.17       10.76     11.06 o 
   0   8   7      130.45      124.45     24.39 o 
   1   8   7      903.01      865.21     38.71 o 
   2   8   7      200.57      233.79     25.33 o 
   3   8   7      602.86      672.61     39.08 o 
   4   8   7        4.11        6.51     12.50 o 
   5   8   7        5.59        5.88     13.07 o 
   6   8   7       12.09       20.23     13.78 o 
   7   8   7      210.35      220.47     40.46 o 
   8   8   7       70.75       85.91     26.06 o 
   9   8   7       29.73       57.49     25.82 o 
  10   8   7       77.06       76.75     27.13 o 
  11   8   7       21.92       47.00     34.76 o 
  12   8   7      165.55      125.11     42.44 o 
  13   8   7        5.28       47.23     32.02 o 
  14   8   7       36.69       46.24     34.30 o 
  15   8   7        0.95        2.21     29.81 o 
  -9   9   7        0.51        2.36     26.05 o 
  -8   9   7      131.37      134.35     29.02 o 
  -7   9   7       20.00       18.75     14.82 o 
  -6   9   7       17.67        3.16     13.75 o 
  -5   9   7       97.50       79.23     16.54 o 
  -4   9   7      140.68      187.89     20.53 o 
  -3   9   7      183.30      214.94     28.16 o 
  -2   9   7       14.12       -1.36     13.70 o 
  -1   9   7       60.47       24.03     16.15 o 
   0   9   7       49.74       34.41     15.08 o 
   1   9   7        5.51        9.30     13.90 o 
   2   9   7        1.60       -5.06     15.68 o 
   3   9   7      213.53      233.08     44.82 o 
   4   9   7      100.97      121.74     29.76 o 
   5   9   7       31.27       53.73     26.20 o 
   6   9   7      168.83      175.66     34.37 o 
   7   9   7       26.46       15.59     33.20 o 
   8   9   7        4.31        2.66     27.23 o 
 -29   0   8       45.98       38.41     26.70 o 
 -28   0   8      235.98      271.22     40.54 o 
 -27   0   8       68.69       69.66     22.70 o 
 -26   0   8      299.65      400.47     35.66 o 
 -25   0   8       24.31       32.56     17.22 o 
 -24   0   8        1.27       30.78     15.65 o 
 -23   0   8      106.03      143.75     37.04 o 
 -22   0   8      121.69      119.68     21.14 o 
 -21   0   8       12.10       27.79     14.79 o 
 -20   0   8       78.53       64.72     42.40 o 
 -19   0   8       70.36       64.42     16.06 o 
 -18   0   8        2.25       -8.89      8.89 o 
 -17   0   8      243.79      258.02     24.91 o 
 -16   0   8     4361.62     4595.23    109.36 o 
 -15   0   8      334.26      349.07     23.60 o 
 -14   0   8    22070.05    22462.51    435.99 o 
 -13   0   8     3194.97     3200.48     68.95 o 
 -12   0   8      405.41      399.49     19.31 o 
 -11   0   8      240.56      240.92     17.86 o 
 -10   0   8        2.24        0.75      5.48 o 
  -9   0   8      172.79      168.76     12.70 o 
  -8   0   8      213.24      210.95     13.72 o 
  -7   0   8      952.04      877.65     26.46 o 
  -6   0   8      111.61      143.49     13.29 o 
  -5   0   8      573.73      559.17     34.43 o 
  -4   0   8       44.50       70.60     12.48 o 
  -3   0   8        2.37        5.71      4.81 o 
  -2   0   8      197.33      207.59     11.93 o 
  -1   0   8      456.14      427.59     16.30 o 
   0   0   8       31.73       45.90      7.31 o 
   1   0   8     1054.00     1000.41     32.18 o 
   2   0   8       88.39       85.98      8.72 o 
   3   0   8     1924.38     1884.73     39.77 o 
   4   0   8     1205.44     1092.61     27.84 o 
   5   0   8      154.02      172.85     12.07 o 
   6   0   8      349.58      360.00     16.49 o 
   7   0   8      147.75      127.17     21.78 o 
   8   0   8     1420.79     1375.09     47.07 o 
   9   0   8      717.31      624.83     22.18 o 
  10   0   8     1743.78     1700.74     56.10 o 
  11   0   8      160.19      153.84     25.68 o 
  12   0   8       46.07       32.07     10.60 o 
  13   0   8       36.20       55.48     14.31 o 
  14   0   8      739.71      757.82     38.41 o 
  15   0   8     1322.09     1097.52     62.40 o 
  16   0   8      207.49      105.73     25.36 o 
  17   0   8      113.38       85.66     17.13 o 
  18   0   8        0.62       -1.61     22.32 o 
  19   0   8       92.73       99.68     19.18 o 
  20   0   8      178.43      169.21     23.74 o 
  21   0   8       42.10       27.66     15.48 o 
  22   0   8      925.71     1162.87     54.63 o 
  23   0   8       67.12       80.60     16.75 o 
  24   0   8      119.05       84.20     17.23 o 
  25   0   8      390.35      479.53     30.77 o 
  26   0   8      779.18     1013.20     46.17 o 
  27   0   8       17.92       19.93     14.67 o 
  28   0   8       90.75       70.19     19.03 o 
 -29   1   8       19.14       29.10     16.93 o 
 -28   1   8        1.92        4.99     12.58 o 
 -27   1   8       40.16       57.13     14.83 o 
 -26   1   8       86.14       66.17     15.33 o 
 -25   1   8      252.76      330.47     33.90 o 
 -24   1   8       36.81       22.27     10.66 o 
 -23   1   8        0.44       12.28      9.45 o 
 -22   1   8       52.62       45.86     12.26 o 
 -21   1   8        4.92        7.24      8.65 o 
 -20   1   8      277.56      302.25     19.29 o 
 -19   1   8      246.97      261.79     16.90 o 
 -18   1   8      714.96      689.01     24.77 o 
 -17   1   8       11.34       21.23      8.04 o 
 -16   1   8      799.73      754.12     27.58 o 
 -15   1   8        3.46        3.76      5.96 o 
 -14   1   8     1931.97     1942.58     39.36 o 
 -13   1   8       76.79       85.15      8.71 o 
 -12   1   8      521.53      505.59     17.19 o 
 -11   1   8      203.11      195.98      9.47 o 
 -10   1   8       49.28       41.41      5.49 o 
  -9   1   8       20.42       17.97      4.45 o 
  -8   1   8      179.17      185.88     10.66 o 
  -7   1   8       18.12       21.08      4.46 o 
  -6   1   8      156.82      152.93      8.17 o 
  -5   1   8      548.16      597.00     14.04 o 
  -4   1   8      562.03      613.17     14.07 o 
  -3   1   8       51.31       46.94      5.00 o 
  -2   1   8       30.00       27.92      4.17 o 
  -1   1   8        9.16        2.14      3.18 o 
   0   1   8      103.19      120.74      6.72 o 
   1   1   8       61.43       58.35      5.24 o 
   2   1   8      350.42      351.67     15.42 o 
   3   1   8      482.78      507.74     12.73 o 
   4   1   8      274.63      273.33     19.48 o 
   5   1   8       30.56       30.48      5.33 o 
   6   1   8        0.07        2.40      3.96 o 
   7   1   8      441.10      429.95     12.94 o 
   8   1   8      133.39      158.32      8.94 o 
   9   1   8      482.59      508.55     19.95 o 
  10   1   8      147.06      159.86      9.09 o 
  11   1   8      183.75      216.23     11.67 o 
  12   1   8       38.53       46.79      8.73 o 
  13   1   8      550.25      547.78     18.90 o 
  14   1   8       94.97       62.46      9.91 o 
  15   1   8      154.19      121.09     14.91 o 
  16   1   8      118.41       95.58     17.18 o 
  17   1   8       53.18       49.95     14.57 o 
  18   1   8       36.95       39.27     10.45 o 
  19   1   8       21.62        4.30     10.13 o 
  20   1   8       81.20       75.55     10.87 o 
  21   1   8       36.00       31.06      9.51 o 
  22   1   8       10.92       28.12      9.42 o 
  23   1   8       43.47       15.26     11.65 o 
  24   1   8       18.05        4.70     12.12 o 
  25   1   8       60.14       66.79     16.26 o 
  26   1   8        3.27       -3.81     11.15 o 
  27   1   8        0.01       13.99     13.16 o 
  28   1   8        6.00        8.26     14.59 o 
 -28   2   8        3.50        8.35     19.36 o 
 -27   2   8        0.68        7.14     17.32 o 
 -26   2   8      232.78      295.83     35.43 o 
 -25   2   8      425.87      449.55     40.57 o 
 -24   2   8        8.83       -8.32     13.26 o 
 -23   2   8      372.19      512.33     56.59 o 
 -22   2   8       68.13       61.67     16.33 o 
 -21   2   8      226.87      257.24     22.30 o 
 -20   2   8       90.96      100.73     15.49 o 
 -19   2   8      305.68      321.24     31.36 o 
 -18   2   8      838.32      864.72     23.93 o 
 -17   2   8        2.45        0.37      5.56 o 
 -16   2   8      833.52      859.02     22.86 o 
 -15   2   8        0.03       -0.19      7.52 o 
 -14   2   8       77.51       80.57     10.27 o 
 -13   2   8      333.80      316.10     18.57 o 
 -12   2   8     2762.24     2754.36     64.35 o 
 -11   2   8        3.01        6.79      6.39 o 
 -10   2   8       62.96       46.23      8.53 o 
  -9   2   8       42.96       47.59     15.81 o 
  -8   2   8       29.00       30.57      6.17 o 
  -7   2   8      598.40      629.27     20.64 o 
  -6   2   8      266.59      283.90     13.11 o 
  -5   2   8     2406.30     2429.36     44.74 o 
  -4   2   8      762.12      800.44     19.71 o 
  -3   2   8      180.06      172.39     14.58 o 
  -2   2   8      275.77      259.50     11.28 o 
  -1   2   8      477.52      412.27     16.55 o 
   0   2   8      238.26      225.78     14.19 o 
   1   2   8     1433.62     1332.57     25.87 o 
   2   2   8       16.43       19.62      5.18 o 
   3   2   8      300.72      285.65     15.03 o 
   4   2   8     2695.15     2588.06     41.58 o 
   5   2   8      714.65      716.54     19.51 o 
   6   2   8     3747.01     3868.20     65.17 o 
   7   2   8      148.00      173.47     11.78 o 
   8   2   8      377.12      374.13     22.88 o 
   9   2   8       81.46       52.40      8.83 o 
  10   2   8      541.86      474.83     19.86 o 
  11   2   8       30.58       33.97     10.50 o 
  12   2   8      750.11      751.12     25.43 o 
  13   2   8      115.09      142.40     13.48 o 
  14   2   8        9.68       -2.98      8.04 o 
  15   2   8      953.25      901.15     27.11 o 
  16   2   8       11.70       22.53      9.95 o 
  17   2   8       14.24       17.13     12.89 o 
  18   2   8      290.92      308.08     21.02 o 
  19   2   8       19.56        5.45     10.09 o 
  20   2   8       79.33       65.71     13.17 o 
  21   2   8        0.88       -9.21      9.21 o 
  22   2   8       47.94       47.59     13.40 o 
  23   2   8       15.06       18.11     12.39 o 
  24   2   8      147.53      122.72     29.81 o 
  25   2   8       30.45       30.81     14.62 o 
  26   2   8      169.63      171.70     20.40 o 
  27   2   8       35.82       57.25     16.61 o 
 -27   3   8      157.13      112.48     36.54 o 
 -26   3   8       21.65       10.56     19.83 o 
 -25   3   8      197.68      204.27     31.81 o 
 -24   3   8        2.49        2.33     15.15 o 
 -23   3   8       28.87       18.67     16.04 o 
 -22   3   8       94.15       88.11     19.01 o 
 -21   3   8       41.54       23.87     16.32 o 
 -20   3   8       36.13       24.46     10.50 o 
 -19   3   8       13.38       13.41      9.60 o 
 -18   3   8       34.37       35.87     10.77 o 
 -17   3   8       79.06       99.27     13.48 o 
 -16   3   8      309.09      320.47     20.28 o 
 -15   3   8       35.81       43.50     10.33 o 
 -14   3   8       90.23       84.25     14.52 o 
 -13   3   8      336.15      384.08     22.50 o 
 -12   3   8      333.97      318.72     29.50 o 
 -11   3   8       22.42       10.24      7.24 o 
 -10   3   8       95.94      110.15     19.85 o 
  -9   3   8       81.26       63.79      9.93 o 
  -8   3   8      457.16      453.52     20.53 o 
  -7   3   8       74.88       61.45     13.27 o 
  -6   3   8      505.41      490.74     17.66 o 
  -5   3   8      193.97      215.14     12.41 o 
  -4   3   8      418.42      467.46     24.34 o 
  -3   3   8        0.09        0.54      4.92 o 
  -2   3   8      399.59      398.19     18.08 o 
  -1   3   8      102.35      118.45      9.18 o 
   0   3   8      495.68      552.64     17.37 o 
   1   3   8        4.13       -2.62      4.41 o 
   2   3   8      157.26      168.21     14.69 o 
   3   3   8      499.56      499.49     17.67 o 
   4   3   8      111.55      118.66     10.12 o 
   5   3   8       14.63       12.70      6.28 o 
   6   3   8      549.27      549.24     18.87 o 
   7   3   8      352.20      384.24     16.30 o 
   8   3   8      206.64      209.65     11.55 o 
   9   3   8       28.63       17.84      6.18 o 
  10   3   8       88.40      104.95     10.81 o 
  11   3   8      869.11      809.50     22.36 o 
  12   3   8      773.10      721.26     21.50 o 
  13   3   8       32.91       24.39      7.14 o 
  14   3   8      105.97       70.44     13.34 o 
  15   3   8       53.06       32.00      8.84 o 
  16   3   8       69.69       54.54     10.03 o 
  17   3   8      143.19      121.58     12.26 o 
  18   3   8        1.29       17.53      9.26 o 
  19   3   8       56.98       59.72     12.67 o 
  20   3   8        0.25       -5.15      9.57 o 
  21   3   8      230.98      209.62     18.14 o 
  22   3   8       54.64       64.71     13.57 o 
  23   3   8      179.66      207.59     22.49 o 
  24   3   8       21.02       23.13     18.11 o 
  25   3   8      126.04       99.38     28.11 o 
  26   3   8        3.47       29.74     27.30 o 
 -26   4   8        0.39       -5.61     18.25 o 
 -25   4   8       96.71       38.70     19.51 o 
 -24   4   8      217.59      219.94     28.29 o 
 -23   4   8      102.91       65.25     20.69 o 
 -22   4   8      174.73      167.53     21.81 o 
 -21   4   8        0.03        5.18     12.86 o 
 -20   4   8       83.52       32.97     14.54 o 
 -19   4   8       25.63       16.98     10.93 o 
 -18   4   8       74.75       46.33     12.02 o 
 -17   4   8        9.04       15.02     10.52 o 
 -16   4   8       98.51      139.03     15.25 o 
 -15   4   8        6.17        7.19      8.42 o 
 -14   4   8        0.06       -4.11      7.66 o 
 -13   4   8      345.78      343.46     24.64 o 
 -12   4   8       90.25       81.71     16.85 o 
 -11   4   8      169.01      155.48     14.33 o 
 -10   4   8      117.70      105.28     15.33 o 
  -9   4   8       31.30       18.49      9.95 o 
  -8   4   8      998.67     1001.17     30.59 o 
  -7   4   8       32.46       20.18     11.27 o 
  -6   4   8      171.16      191.01     19.24 o 
  -5   4   8      641.56      655.01     27.98 o 
  -4   4   8        2.95        4.73      7.00 o 
  -3   4   8     4734.16     4921.68     81.36 o 
  -2   4   8       48.16       32.76      7.10 o 
  -1   4   8       44.95       48.39      8.20 o 
   0   4   8        1.91        7.15      5.94 o 
   1   4   8       84.09       98.15     12.02 o 
   2   4   8     1048.86     1070.22     31.24 o 
   3   4   8        3.85        8.08      7.94 o 
   4   4   8     1640.44     1675.77     41.17 o 
   5   4   8     1000.30     1019.22     26.72 o 
   6   4   8      222.66      185.33     21.11 o 
   7   4   8      723.32      755.27     24.95 o 
   8   4   8     1291.73     1424.01     35.77 o 
   9   4   8        4.87        8.51      7.60 o 
  10   4   8      857.64      785.90     26.81 o 
  11   4   8      247.87      242.30     16.73 o 
  12   4   8       14.63       32.99      9.50 o 
  13   4   8      210.84      153.10     15.17 o 
  14   4   8        0.51       14.13     10.83 o 
  15   4   8       83.09       60.92     14.09 o 
  16   4   8      409.70      364.21     32.53 o 
  17   4   8        9.14        6.65     11.78 o 
  18   4   8      105.19       73.32     16.96 o 
  19   4   8       36.79       14.65     14.74 o 
  20   4   8        0.12        2.06     13.73 o 
  21   4   8       21.32       26.96     19.12 o 
  22   4   8        3.20       14.90     23.54 o 
  23   4   8       32.33       43.11     35.71 o 
  24   4   8       37.45       11.79     26.62 o 
  25   4   8       30.73        7.53     30.27 o 
 -24   5   8       97.67       60.86     23.63 o 
 -23   5   8       25.17       24.68     19.41 o 
 -22   5   8      159.80      146.69     27.38 o 
 -21   5   8       22.91       21.63     17.62 o 
 -20   5   8        8.96        5.72     16.42 o 
 -19   5   8      125.98      119.37     22.90 o 
 -18   5   8       99.63       67.62     25.44 o 
 -17   5   8        0.06        9.66     12.66 o 
 -16   5   8      185.73      195.33     21.90 o 
 -15   5   8      371.17      353.58     27.23 o 
 -14   5   8      280.08      290.22     26.74 o 
 -13   5   8        4.14        6.17     11.40 o 
 -12   5   8        7.51        9.66     11.00 o 
 -11   5   8      420.64      394.22     26.61 o 
 -10   5   8       42.53       20.62     10.80 o 
  -9   5   8       10.85       15.77     10.33 o 
  -8   5   8       35.38       13.87     10.41 o 
  -7   5   8      817.45      758.90     70.15 o 
  -6   5   8      226.29      235.36     23.08 o 
  -5   5   8      650.06      614.19     33.03 o 
  -4   5   8      436.68      427.79     33.19 o 
  -3   5   8      396.85      431.72     27.34 o 
  -2   5   8      841.40      863.59     35.61 o 
  -1   5   8        0.59        3.75      7.14 o 
   0   5   8      127.90      123.96     13.66 o 
   1   5   8      101.24       82.31     12.74 o 
   2   5   8      196.30      183.82     15.68 o 
   3   5   8      661.56      644.40     27.23 o 
   4   5   8      630.68      633.43     28.98 o 
   5   5   8      140.92      116.16     20.07 o 
   6   5   8        9.43        5.70      8.99 o 
   7   5   8       77.09       40.95     13.32 o 
   8   5   8      307.78      301.85     21.42 o 
   9   5   8       64.81       60.19     12.70 o 
  10   5   8      135.76      128.31     31.49 o 
  11   5   8       12.21        7.75     10.29 o 
  12   5   8       29.19       41.15     12.77 o 
  13   5   8      613.92      576.18     56.33 o 
  14   5   8        6.37        4.32     13.24 o 
  15   5   8       67.73       54.40     17.41 o 
  16   5   8       87.94       89.07     20.31 o 
  17   5   8        0.56        3.50     15.06 o 
  18   5   8      125.59       95.54     26.04 o 
  19   5   8      803.98      860.61     46.11 o 
  20   5   8       73.69       98.77     28.73 o 
  21   5   8      291.92      407.75     41.19 o 
  22   5   8        1.08        1.83     28.29 o 
  23   5   8      219.46      177.67     42.67 o 
 -22   6   8        0.11        0.09     18.91 o 
 -21   6   8        0.04       18.37     19.74 o 
 -20   6   8      266.37      291.80     33.99 o 
 -19   6   8        2.05        1.03     16.90 o 
 -18   6   8       60.44       36.40     18.94 o 
 -17   6   8       18.17        6.72     17.60 o 
 -16   6   8       45.15       47.50     19.41 o 
 -15   6   8      389.93      383.22     35.72 o 
 -14   6   8       10.67       -4.34     13.20 o 
 -13   6   8        0.12      -12.30     12.30 o 
 -12   6   8      150.64      108.85     36.40 o 
 -11   6   8        9.70       12.85     13.93 o 
 -10   6   8      294.89      248.93     26.33 o 
  -9   6   8        2.05       -3.26     11.15 o 
  -8   6   8       39.80       34.62     18.57 o 
  -7   6   8     1009.54     1018.54     44.42 o 
  -6   6   8       92.91       91.12     16.92 o 
  -5   6   8       99.29       75.84     15.79 o 
  -4   6   8       15.50        2.91     10.90 o 
  -3   6   8      262.43      273.46     21.14 o 
  -2   6   8       11.10        4.05      9.53 o 
  -1   6   8      947.78      995.90     35.31 o 
   0   6   8       62.24       57.35     12.31 o 
   1   6   8        0.02       10.41      8.81 o 
   2   6   8        4.44       -3.52      9.34 o 
   3   6   8      534.16      490.66     25.43 o 
   4   6   8      678.72      684.52     30.56 o 
   5   6   8      104.52       64.55     13.03 o 
   6   6   8      151.65      155.68     17.02 o 
   7   6   8      326.38      324.15     22.98 o 
   8   6   8       34.20       13.51     11.13 o 
   9   6   8      406.10      368.54     24.69 o 
  10   6   8        0.17       -2.78     10.80 o 
  11   6   8        7.18        8.61     11.50 o 
  12   6   8       46.05       48.82     17.18 o 
  13   6   8        0.23      -10.97     13.75 o 
  14   6   8      140.37       75.60     19.75 o 
  15   6   8       36.67       26.81     17.57 o 
  16   6   8      144.45      144.83     24.49 o 
  17   6   8      339.28      278.69     41.57 o 
  18   6   8        4.23        2.20     24.84 o 
  19   6   8      204.12      230.31     73.66 o 
  20   6   8      183.34      106.86     48.83 o 
  21   6   8       47.40      102.68     50.04 o 
 -19   7   8        0.21      -13.62     18.54 o 
 -18   7   8       52.26       66.80     24.46 o 
 -17   7   8       97.84       58.01     20.95 o 
 -16   7   8       23.62       18.04     18.71 o 
 -15   7   8       13.80        5.48     16.26 o 
 -14   7   8        2.38       -2.18     15.56 o 
 -13   7   8       35.94       35.60     17.11 o 
 -12   7   8       31.75       30.06     16.31 o 
 -11   7   8       92.75      112.88     20.80 o 
 -10   7   8      132.20      186.71     32.79 o 
  -9   7   8       56.06       45.45     17.47 o 
  -8   7   8       13.54       -2.69     11.95 o 
  -7   7   8       35.50       10.57     12.89 o 
  -6   7   8       24.37        6.50     14.69 o 
  -5   7   8      611.48      575.58     36.45 o 
  -4   7   8      461.72      491.35     28.01 o 
  -3   7   8       16.70        3.90     10.39 o 
  -2   7   8      549.94      590.14     37.45 o 
  -1   7   8      110.47       95.17     15.07 o 
   0   7   8      192.29      191.66     25.75 o 
   1   7   8      394.71      415.88     39.39 o 
   2   7   8       68.24       76.98     22.84 o 
   3   7   8        0.62        4.01     11.71 o 
   4   7   8      102.91      127.05     20.42 o 
   5   7   8      272.29      295.91     24.57 o 
   6   7   8      264.15      313.75     25.63 o 
   7   7   8        0.93       18.44     13.10 o 
   8   7   8       49.74       67.87     15.78 o 
   9   7   8       22.17       14.54     13.86 o 
  10   7   8      178.07      148.56     27.88 o 
  11   7   8       93.32       58.02     20.14 o 
  12   7   8      139.08      185.69     29.04 o 
  13   7   8      127.13      152.45     34.39 o 
  14   7   8        1.34       13.92     19.93 o 
  15   7   8      410.83      558.44     58.76 o 
  16   7   8        3.98      -12.36     23.94 o 
  17   7   8      537.23      573.16     79.55 o 
  18   7   8       11.02       -2.89     37.50 o 
 -14   8   8        2.34        4.81     18.78 o 
 -13   8   8        5.26       -7.26     17.82 o 
 -12   8   8       14.22       22.32     19.97 o 
 -11   8   8      120.97       95.41     27.24 o 
 -10   8   8       49.57       42.10     17.84 o 
  -9   8   8      234.78      183.93     25.29 o 
  -8   8   8        4.23        9.46     14.98 o 
  -7   8   8       53.94       68.19     18.66 o 
  -6   8   8      137.80      114.50     17.86 o 
  -5   8   8      174.59      205.67     23.12 o 
  -4   8   8       29.40       22.51     12.96 o 
  -3   8   8        3.57       16.16     13.37 o 
  -2   8   8        0.07       -9.12     12.05 o 
  -1   8   8       10.19       12.11     13.44 o 
   0   8   8      124.81       95.25     18.56 o 
   1   8   8        3.18        1.91     13.25 o 
   2   8   8       36.25       65.80     21.78 o 
   3   8   8       22.54        0.16     15.33 o 
   4   8   8        0.79       14.30     14.06 o 
   5   8   8      150.72      137.51     21.80 o 
   6   8   8       24.80       18.39     15.75 o 
   7   8   8      117.37      140.27     36.29 o 
   8   8   8      182.63      206.51     35.91 o 
   9   8   8        0.10      -11.78     21.66 o 
  10   8   8        0.06        4.63     21.74 o 
  11   8   8       20.85       31.81     26.03 o 
  12   8   8        4.49       32.48     36.05 o 
  13   8   8       41.62       41.83     37.42 o 
  -6   9   8      191.10      186.91     27.36 o 
  -5   9   8       50.40       54.82     17.60 o 
  -4   9   8       79.26       86.03     20.92 o 
  -3   9   8       71.64       58.92     19.09 o 
  -2   9   8      391.51      446.77     34.54 o 
  -1   9   8        0.61       14.21     15.90 o 
   0   9   8       44.42       21.74     16.99 o 
   1   9   8       84.24       84.97     20.93 o 
   2   9   8      122.52      112.48     20.34 o 
   3   9   8       16.20       32.45     16.52 o 
   4   9   8       18.20        4.45     16.02 o 
   5   9   8        4.77       24.49     16.91 o 
 -28   1   9       49.90       74.22     16.90 o 
 -27   1   9       91.84      121.39     18.20 o 
 -26   1   9      157.97      161.55     25.39 o 
 -25   1   9      310.23      325.89     39.72 o 
 -24   1   9       51.60       54.80     14.81 o 
 -23   1   9       46.83       33.39     11.50 o 
 -22   1   9      307.41      324.88     21.10 o 
 -21   1   9        1.78       11.79      8.77 o 
 -20   1   9      397.76      414.31     22.40 o 
 -19   1   9      111.62      100.80     16.95 o 
 -18   1   9      261.88      304.29     17.75 o 
 -17   1   9      123.47      109.41     11.79 o 
 -16   1   9       11.24        4.47      7.07 o 
 -15   1   9        0.08       -0.51      6.14 o 
 -14   1   9      215.41      218.02     13.25 o 
 -13   1   9      318.75      351.73     20.89 o 
 -12   1   9       26.22       22.72      6.33 o 
 -11   1   9      172.22      174.59     11.55 o 
 -10   1   9       12.45        8.81      4.77 o 
  -9   1   9      726.15      689.62     17.43 o 
  -8   1   9        4.24        1.29      4.08 o 
  -7   1   9       78.74       78.67      7.00 o 
  -6   1   9        3.60        7.62      4.32 o 
  -5   1   9      149.75      151.71      9.92 o 
  -4   1   9       58.22       39.85      5.31 o 
  -3   1   9      249.30      235.43     10.76 o 
  -2   1   9      254.36      251.31     10.62 o 
  -1   1   9      786.63      831.97     17.67 o 
   0   1   9      188.10      208.62      9.42 o 
   1   1   9      120.63      125.36      7.81 o 
   2   1   9        0.66       -2.28      3.75 o 
   3   1   9      354.52      316.46     13.92 o 
   4   1   9       79.76       89.80      7.12 o 
   5   1   9     2834.80     2750.53     40.71 o 
   6   1   9      470.98      443.00     13.76 o 
   7   1   9       89.86      103.04      7.82 o 
   8   1   9       24.73       25.22      5.94 o 
   9   1   9        2.95        7.77      5.29 o 
  10   1   9       15.03       17.97      5.73 o 
  11   1   9       77.89       65.81     10.47 o 
  12   1   9     1075.18     1089.82     27.66 o 
  13   1   9      239.99      180.29     13.16 o 
  14   1   9     1490.77     1327.89     35.64 o 
  15   1   9      339.62      304.94     25.00 o 
  16   1   9      490.92      504.51     25.50 o 
  17   1   9       70.74       70.45     11.45 o 
  18   1   9      504.50      480.17     22.88 o 
  19   1   9       38.34       41.36     12.06 o 
  20   1   9      383.18      368.61     20.90 o 
  21   1   9      117.91      139.79     15.52 o 
  22   1   9       52.13       37.44     13.59 o 
  23   1   9      414.84      482.84     38.67 o 
  24   1   9       16.93        6.71     13.36 o 
  25   1   9      420.52      407.82     27.96 o 
  26   1   9       29.99       23.60     13.45 o 
  27   1   9      257.62      281.78     24.14 o 
 -27   2   9       15.67        4.13     18.53 o 
 -26   2   9       56.26       81.82     24.14 o 
 -25   2   9       31.14        0.73     18.14 o 
 -24   2   9      315.98      406.44     54.41 o 
 -23   2   9       68.07       85.28     18.90 o 
 -22   2   9       30.71       21.62     14.10 o 
 -21   2   9       90.36       76.13     15.22 o 
 -20   2   9       20.63       34.36     12.96 o 
 -19   2   9       39.68       36.50     11.75 o 
 -18   2   9       11.86        6.93     10.43 o 
 -17   2   9       75.61       70.30     12.07 o 
 -16   2   9       86.74       62.65     13.67 o 
 -15   2   9       48.91       39.76     10.49 o 
 -14   2   9     3522.00     3466.29     76.75 o 
 -13   2   9     2588.57     2593.66     63.72 o 
 -12   2   9      500.26      523.24     25.77 o 
 -11   2   9      408.12      347.53     18.90 o 
 -10   2   9       26.04       25.81      7.71 o 
  -9   2   9        0.93        2.33      6.48 o 
  -8   2   9       28.41        9.79      6.68 o 
  -7   2   9        0.57       -4.79      4.79 o 
  -6   2   9        1.43        3.68      5.33 o 
  -5   2   9        9.19        5.75      5.47 o 
  -4   2   9       46.73       29.91      7.89 o 
  -3   2   9      167.67      182.65     11.20 o 
  -2   2   9      233.88      261.47     12.83 o 
  -1   2   9      407.77      470.41     24.68 o 
   0   2   9      293.91      309.42     15.21 o 
   1   2   9      461.08      436.80     16.14 o 
   2   2   9      797.11      755.80     25.21 o 
   3   2   9      892.44      855.91     22.38 o 
   4   2   9     3065.07     3052.74     51.82 o 
   5   2   9     4096.41     4135.15     65.72 o 
   6   2   9        0.88       -1.68      5.92 o 
   7   2   9       15.36       14.38      7.06 o 
   8   2   9        6.06        7.74      6.80 o 
   9   2   9        2.02        9.38      7.14 o 
  10   2   9      179.80      163.08     21.23 o 
  11   2   9      153.38      133.99     12.95 o 
  12   2   9       17.39       19.18      8.54 o 
  13   2   9        0.28        2.17      8.18 o 
  14   2   9       50.09       36.69     10.77 o 
  15   2   9      579.00      418.16     32.07 o 
  16   2   9      409.66      405.23     23.38 o 
  17   2   9      158.41      139.96     17.34 o 
  18   2   9        6.69        8.70      9.85 o 
  19   2   9       21.48       11.13     15.82 o 
  20   2   9        2.92        2.47     10.51 o 
  21   2   9        1.59       -6.97     10.13 o 
  22   2   9       56.81       25.93     12.88 o 
  23   2   9        0.71       -0.43     12.36 o 
  24   2   9        2.74       -0.76     12.61 o 
  25   2   9      110.49      134.41     19.61 o 
  26   2   9       96.78      130.73     21.39 o 
 -26   3   9       21.02       38.21     21.41 o 
 -25   3   9        0.56       10.29     24.72 o 
 -24   3   9      440.61      501.80     44.28 o 
 -23   3   9      162.52      249.83     29.32 o 
 -22   3   9       20.03        7.88     12.57 o 
 -21   3   9       53.00       39.42     13.71 o 
 -20   3   9        4.46        3.15     11.45 o 
 -19   3   9        0.12       -9.45      9.45 o 
 -18   3   9       62.89       33.79     11.55 o 
 -17   3   9      223.41      193.03     20.86 o 
 -16   3   9      126.32      130.53     15.23 o 
 -15   3   9       99.65       96.60     13.33 o 
 -14   3   9     1069.29     1043.54     37.43 o 
 -13   3   9       10.37       -2.35      7.55 o 
 -12   3   9      143.44      118.62     21.62 o 
 -11   3   9      884.67      941.13     30.32 o 
 -10   3   9       85.29       96.05     11.86 o 
  -9   3   9      259.43      332.31     34.23 o 
  -8   3   9       69.50       59.33      9.82 o 
  -7   3   9      176.30      237.99     19.26 o 
  -6   3   9      192.33      175.02     15.72 o 
  -5   3   9      152.83      134.12     11.19 o 
  -4   3   9       45.78       33.27      7.46 o 
  -3   3   9      964.48      979.52     24.33 o 
  -2   3   9        7.85        1.19      5.28 o 
  -1   3   9       35.77       34.38      7.08 o 
   0   3   9      779.20      771.44     22.52 o 
   1   3   9      354.53      327.84     16.37 o 
   2   3   9      419.42      434.18     16.99 o 
   3   3   9     4793.07     4725.98     73.58 o 
   4   3   9      278.39      258.17     14.55 o 
   5   3   9      162.07      134.15     13.37 o 
   6   3   9       88.86       92.04     10.15 o 
   7   3   9      389.99      400.92     24.04 o 
   8   3   9       85.98      114.37     12.94 o 
   9   3   9      200.70      258.04     17.51 o 
  10   3   9       24.95       13.71      6.69 o 
  11   3   9       98.12      105.98     10.34 o 
  12   3   9        9.73        8.21      6.62 o 
  13   3   9       38.08       35.43      7.92 o 
  14   3   9      286.20      298.20     16.06 o 
  15   3   9      149.33      152.74     13.63 o 
  16   3   9      248.53      222.36     16.58 o 
  17   3   9        1.58       12.44      9.97 o 
  18   3   9      164.35      190.59     17.32 o 
  19   3   9       48.23       45.27     12.06 o 
  20   3   9       70.25       73.45     14.00 o 
  21   3   9      227.13      253.93     44.92 o 
  22   3   9      111.67      128.70     16.66 o 
  23   3   9       52.81       81.90     22.03 o 
  24   3   9        2.81      -12.09     18.62 o 
  25   3   9        1.42      -21.07     21.07 o 
 -25   4   9       15.00        8.29     24.27 o 
 -24   4   9       49.04       31.90     19.92 o 
 -23   4   9      373.71      528.02     39.63 o 
 -22   4   9       33.03       12.78     16.64 o 
 -21   4   9       61.00      113.63     19.69 o 
 -20   4   9        2.01       12.13     11.85 o 
 -19   4   9        8.07        0.42     10.86 o 
 -18   4   9        0.02       -5.14     10.31 o 
 -17   4   9       17.04       10.88     10.98 o 
 -16   4   9        7.71        4.63     10.04 o 
 -15   4   9     1104.21     1238.67     38.63 o 
 -14   4   9      620.32      568.87     29.87 o 
 -13   4   9      373.52      372.90     30.41 o 
 -12   4   9      612.82      630.56     27.45 o 
 -11   4   9      967.36     1019.38     34.80 o 
 -10   4   9      513.51      550.98     25.33 o 
  -9   4   9      559.57      523.02     31.33 o 
  -8   4   9       69.15       53.30     10.11 o 
  -7   4   9      489.88      424.89     25.20 o 
  -6   4   9      274.17      266.28     17.93 o 
  -5   4   9        5.88       21.89      8.36 o 
  -4   4   9       44.52       39.02      9.44 o 
  -3   4   9       10.95        6.63      6.33 o 
  -2   4   9      584.94      625.45     31.18 o 
  -1   4   9      112.83      107.45     10.29 o 
   0   4   9      986.88     1009.01     27.50 o 
   1   4   9      197.74      185.11     13.33 o 
   2   4   9       60.17       34.34      7.91 o 
   3   4   9     2268.79     2216.11     58.93 o 
   4   4   9      734.12      785.52     24.65 o 
   5   4   9      208.81      195.54     21.62 o 
   6   4   9      734.68      737.42     33.14 o 
   7   4   9       58.10       38.89      9.71 o 
   8   4   9      143.55      147.69     13.76 o 
   9   4   9       54.27       46.82     16.26 o 
  10   4   9        2.85        4.42      8.47 o 
  11   4   9       11.22       16.43      9.24 o 
  12   4   9      269.21      209.61     34.27 o 
  13   4   9      177.34      179.10     16.29 o 
  14   4   9       37.91       33.69     12.74 o 
  15   4   9      890.80      857.94     35.81 o 
  16   4   9        0.62       17.07     12.83 o 
  17   4   9      196.74      186.02     20.52 o 
  18   4   9       10.69       -4.84     13.98 o 
  19   4   9       20.69        9.49     16.67 o 
  20   4   9        3.55        1.53     16.23 o 
  21   4   9      116.50      110.42     24.38 o 
  22   4   9       63.54       49.22     22.06 o 
  23   4   9       14.12       24.64     29.05 o 
  24   4   9      528.12      608.45     64.88 o 
 -23   5   9       30.18        7.12     23.37 o 
 -22   5   9        1.34      -10.80     17.66 o 
 -21   5   9        3.43        0.57     16.52 o 
 -20   5   9        0.01        9.67     18.27 o 
 -19   5   9        2.24       -5.80     14.70 o 
 -18   5   9       42.57       39.82     15.27 o 
 -17   5   9       58.17       70.84     17.03 o 
 -16   5   9       51.92       45.19     16.50 o 
 -15   5   9      744.16      739.52     38.16 o 
 -14   5   9       33.56       46.24     14.77 o 
 -13   5   9       19.06        8.48     11.55 o 
 -12   5   9       15.87        6.66     11.14 o 
 -11   5   9        0.79       11.74     11.23 o 
 -10   5   9       95.28      119.87     17.21 o 
  -9   5   9      124.57      154.23     18.98 o 
  -8   5   9      444.16      416.36     42.84 o 
  -7   5   9        4.84       17.85     11.12 o 
  -6   5   9      326.64      287.18     28.81 o 
  -5   5   9       12.10        6.51     11.01 o 
  -4   5   9      277.10      273.15     24.97 o 
  -3   5   9      208.45      186.97     18.47 o 
  -2   5   9      360.65      335.09     22.79 o 
  -1   5   9      350.46      364.65     23.42 o 
   0   5   9       58.17       41.57     10.01 o 
   1   5   9      331.51      359.96     20.77 o 
   2   5   9       14.50       15.41      8.91 o 
   3   5   9       58.87       33.23     12.89 o 
   4   5   9       99.76      115.58     15.95 o 
   5   5   9      210.75      191.58     19.44 o 
   6   5   9        0.05        4.49      9.62 o 
   7   5   9      154.10      190.02     18.48 o 
   8   5   9       71.44       62.47     13.70 o 
   9   5   9        0.98       -0.34      9.86 o 
  10   5   9       30.18       43.97     13.63 o 
  11   5   9       11.95        9.64     11.39 o 
  12   5   9      109.07       93.10     16.21 o 
  13   5   9       37.33       24.49     13.60 o 
  14   5   9       31.48       32.73     17.19 o 
  15   5   9      171.55      154.89     24.18 o 
  16   5   9      122.04      105.22     25.36 o 
  17   5   9      212.41      226.22     28.71 o 
  18   5   9      144.50      140.25     25.34 o 
  19   5   9        2.31        0.82     15.43 o 
  20   5   9      173.98      140.67     23.65 o 
  21   5   9        8.04       -0.23     27.91 o 
  22   5   9        2.92       -3.19     30.19 o 
 -21   6   9      138.02      114.43     36.81 o 
 -20   6   9       39.52       46.53     30.93 o 
 -19   6   9      122.51       82.56     37.48 o 
 -18   6   9        1.73       19.09     18.22 o 
 -17   6   9      215.69      191.32     28.08 o 
 -16   6   9      182.62      191.94     30.48 o 
 -15   6   9        2.45       13.02     16.03 o 
 -14   6   9       33.68       44.31     17.75 o 
 -13   6   9       37.58       50.77     17.22 o 
 -12   6   9      374.98      358.11     32.30 o 
 -11   6   9       22.42       13.59     17.54 o 
 -10   6   9       39.15       34.79     15.48 o 
  -9   6   9        2.78       -3.78     12.60 o 
  -8   6   9     1174.03     1156.69     50.05 o 
  -7   6   9      207.21      153.61     21.47 o 
  -6   6   9      828.21      822.48     41.31 o 
  -5   6   9        2.64        3.90     11.50 o 
  -4   6   9        0.66        3.25     15.14 o 
  -3   6   9     1016.55     1120.88     40.50 o 
  -2   6   9       41.19       40.24     14.47 o 
  -1   6   9      152.23      160.74     18.30 o 
   0   6   9        9.65        3.29     10.28 o 
   1   6   9      265.34      285.56     22.15 o 
   2   6   9        4.71        2.35     11.04 o 
   3   6   9       31.32       21.73     18.84 o 
   4   6   9        9.71       14.84     10.78 o 
   5   6   9        0.08       13.21     11.40 o 
   6   6   9      370.40      385.40     31.51 o 
   7   6   9      647.84      674.18     32.24 o 
   8   6   9      284.36      285.42     22.99 o 
   9   6   9        1.40       11.91     12.15 o 
  10   6   9       49.96       41.59     13.89 o 
  11   6   9      258.76      244.57     29.20 o 
  12   6   9       43.45       75.58     22.39 o 
  13   6   9      214.74      220.18     34.12 o 
  14   6   9        3.14       -1.03     16.13 o 
  15   6   9      159.61      169.74     26.51 o 
  16   6   9        2.88       37.36     19.60 o 
  17   6   9       80.85      116.80     27.31 o 
  18   6   9       75.92       81.54     34.78 o 
  19   6   9      388.51      172.19     55.06 o 
 -17   7   9       81.40       82.01     37.19 o 
 -16   7   9        0.01       12.04     20.60 o 
 -15   7   9      135.08      143.98     30.10 o 
 -14   7   9       43.03       39.10     19.30 o 
 -13   7   9        6.72        9.83     16.66 o 
 -12   7   9        0.35       10.36     15.96 o 
 -11   7   9       20.23        6.90     14.89 o 
 -10   7   9       58.98       34.36     22.34 o 
  -9   7   9        8.00       15.68     15.93 o 
  -8   7   9       16.72        8.80     13.90 o 
  -7   7   9       24.57       15.97     15.32 o 
  -6   7   9      173.32      163.06     23.02 o 
  -5   7   9       58.82       33.32     13.27 o 
  -4   7   9        2.71        2.56     10.98 o 
  -3   7   9       31.26       15.71     11.67 o 
  -2   7   9       64.44       53.14     13.67 o 
  -1   7   9       13.40       14.10     11.61 o 
   0   7   9       20.94       24.72     13.98 o 
   1   7   9        3.40       12.62     12.51 o 
   2   7   9       47.59       62.89     24.82 o 
   3   7   9        0.08       11.32     12.87 o 
   4   7   9       50.54       39.58     16.78 o 
   5   7   9       26.86       31.10     17.18 o 
   6   7   9        4.31        4.33     11.83 o 
   7   7   9       32.37        3.51     12.68 o 
   8   7   9        1.32        6.56     13.72 o 
   9   7   9       22.47       22.94     16.40 o 
  10   7   9        3.33        6.49     14.54 o 
  11   7   9        1.87        8.16     18.27 o 
  12   7   9        6.54       14.66     20.33 o 
  13   7   9        3.10       -9.90     19.37 o 
  14   7   9      124.75      108.44     27.32 o 
  15   7   9       46.32       70.27     31.61 o 
  16   7   9        1.07       -9.28     35.37 o 
 -12   8   9      437.68      431.95     43.53 o 
 -11   8   9       13.63       20.74     19.44 o 
 -10   8   9      644.22      644.95     48.66 o 
  -9   8   9       37.13       40.83     20.53 o 
  -8   8   9       85.65       83.92     20.95 o 
  -7   8   9       21.80       23.21     14.24 o 
  -6   8   9        9.85        3.13     13.17 o 
  -5   8   9       85.08       97.02     21.01 o 
  -4   8   9       57.41       44.83     14.87 o 
  -3   8   9       54.58       51.83     16.86 o 
  -2   8   9       50.50       49.65     17.31 o 
  -1   8   9      138.91      141.33     27.71 o 
   0   8   9       64.28       56.85     27.85 o 
   1   8   9      416.29      480.32     60.53 o 
   2   8   9      125.40      151.54     22.55 o 
   3   8   9      244.47      263.20     27.52 o 
   4   8   9       87.47      131.06     22.35 o 
   5   8   9        1.23       10.04     15.61 o 
   6   8   9      110.06      123.55     22.66 o 
   7   8   9       18.00       32.03     17.99 o 
   8   8   9       33.41       38.27     18.51 o 
   9   8   9      452.50      486.95     51.54 o 
  10   8   9       33.51       22.64     25.09 o 
  11   8   9      250.06      265.58     43.59 o 
 -27   0  10       48.27       44.23     35.06 o 
 -26   0  10       72.68       49.89     20.54 o 
 -25   0  10      213.63      261.20     77.96 o 
 -24   0  10      602.92      799.33     76.55 o 
 -23   0  10      282.45      362.98     60.27 o 
 -22   0  10       27.10       63.82     19.01 o 
 -21   0  10      394.82      433.67     69.29 o 
 -20   0  10        0.30       -2.69     17.30 o 
 -19   0  10      133.97      123.47     30.95 o 
 -18   0  10        3.47      -10.42     10.42 o 
 -17   0  10      874.51      899.45     49.28 o 
 -16   0  10        0.04        9.29     11.75 o 
 -15   0  10      351.37      372.54     29.50 o 
 -14   0  10      464.85      435.45     51.53 o 
 -13   0  10      149.34      158.11     20.29 o 
 -12   0  10       79.24       76.42     13.41 o 
 -11   0  10      229.17      247.99     16.96 o 
 -10   0  10      430.39      417.26     22.86 o 
  -9   0  10      108.96       77.38     13.83 o 
  -8   0  10      254.05      231.89     16.07 o 
  -7   0  10      420.43      469.72     37.21 o 
  -6   0  10      475.61      507.85     25.97 o 
  -5   0  10      360.52      305.23     20.37 o 
  -4   0  10      366.25      302.22     17.46 o 
  -3   0  10       57.71       39.53     14.36 o 
  -2   0  10       72.03       74.27     12.56 o 
  -1   0  10      249.47      241.85     16.03 o 
   0   0  10      465.49      453.64     20.71 o 
   1   0  10      923.05      935.28     29.76 o 
   2   0  10      273.61      232.26     15.86 o 
   3   0  10     1962.81     1923.98     47.97 o 
   4   0  10     7443.06     7671.79    142.91 o 
   5   0  10    12204.94    12439.51    219.91 o 
   6   0  10       12.90        0.14     10.03 o 
   7   0  10      591.61      535.26     27.44 o 
   8   0  10      831.62      859.48     67.37 o 
   9   0  10        2.58        4.56      8.01 o 
  10   0  10      872.65      886.85     36.19 o 
  11   0  10       31.28       43.22     12.16 o 
  12   0  10       78.73       44.03     12.74 o 
  13   0  10        0.16       -2.00     10.41 o 
  14   0  10      280.76      332.38     27.90 o 
  15   0  10     1011.54      822.29     55.98 o 
  16   0  10      451.32      469.37     59.17 o 
  17   0  10      410.09      410.62     73.24 o 
  18   0  10        1.36       11.72     13.88 o 
  19   0  10      598.26      519.61     36.95 o 
  20   0  10      127.71      159.37     53.66 o 
  21   0  10        7.85       -5.09     14.54 o 
  22   0  10        7.28       -1.18     15.77 o 
  23   0  10      105.99      154.53     35.78 o 
  24   0  10        5.93       12.55     14.80 o 
  25   0  10      133.50      113.66     20.27 o 
 -27   1  10       69.26       68.45     23.58 o 
 -26   1  10        6.46        3.62     11.64 o 
 -25   1  10      255.87      327.95     23.11 o 
 -24   1  10        7.65        3.67     10.36 o 
 -23   1  10      374.41      431.46     24.80 o 
 -22   1  10       19.17       28.54     11.55 o 
 -21   1  10       32.81       29.19     10.55 o 
 -20   1  10       12.75        7.95      8.86 o 
 -19   1  10        0.34        2.75     10.13 o 
 -18   1  10      809.35      880.05     43.14 o 
 -17   1  10       13.12       11.23     10.19 o 
 -16   1  10      373.08      364.47     20.89 o 
 -15   1  10        0.07        0.93      7.15 o 
 -14   1  10        2.25       -0.55      5.95 o 
 -13   1  10       98.15       81.97     12.42 o 
 -12   1  10        9.84        8.50      6.20 o 
 -11   1  10       55.67       38.46      8.81 o 
 -10   1  10       13.61        5.82      5.60 o 
  -9   1  10       24.66       28.76      6.10 o 
  -8   1  10        0.24        1.94      4.50 o 
  -7   1  10      296.79      224.48     18.32 o 
  -6   1  10       36.17       17.32      5.29 o 
  -5   1  10        0.41        1.33      4.21 o 
  -4   1  10       50.55       33.39      5.52 o 
  -3   1  10       27.51       21.10      5.04 o 
  -2   1  10      196.67      177.44      9.76 o 
  -1   1  10       66.38       70.60      6.76 o 
   0   1  10      349.47      355.98     18.89 o 
   1   1  10      198.12      201.67     11.35 o 
   2   1  10     1857.27     1836.25     31.02 o 
   3   1  10      647.73      653.57     21.79 o 
   4   1  10     1828.09     1836.08     31.24 o 
   5   1  10       78.48       83.90      7.65 o 
   6   1  10     2773.33     2947.79     44.29 o 
   7   1  10      373.21      378.19     14.67 o 
   8   1  10      255.55      265.54     12.89 o 
   9   1  10       55.77       50.64      8.01 o 
  10   1  10      115.17      111.03     10.84 o 
  11   1  10      195.42      192.79     29.15 o 
  12   1  10       18.59       10.11      7.63 o 
  13   1  10      145.63      111.09     11.57 o 
  14   1  10      188.85      176.89     18.99 o 
  15   1  10       11.08        5.94      9.27 o 
  16   1  10      119.03      105.35     13.91 o 
  17   1  10        1.90        1.51      8.24 o 
  18   1  10       54.16       60.51     11.68 o 
  19   1  10        6.39        2.34      9.35 o 
  20   1  10      182.36      173.06     15.85 o 
  21   1  10        0.41       -2.79     14.21 o 
  22   1  10       32.24       15.52     13.33 o 
  23   1  10        1.29      -11.45     11.45 o 
  24   1  10        3.37       -1.06     13.03 o 
  25   1  10      127.62       80.60     19.02 o 
 -26   2  10       10.51       10.00     18.86 o 
 -25   2  10        3.95       -3.85     14.19 o 
 -24   2  10        8.64       30.58     16.93 o 
 -23   2  10       15.16        3.65     13.45 o 
 -22   2  10        2.71       -0.88     13.17 o 
 -21   2  10      112.12      122.55     19.93 o 
 -20   2  10       21.22       34.72     14.58 o 
 -19   2  10      542.78      604.59     32.42 o 
 -18   2  10       61.15       53.04     13.13 o 
 -17   2  10      203.30      199.45     23.36 o 
 -16   2  10      319.28      343.92     27.27 o 
 -15   2  10     2348.99     2576.01     88.21 o 
 -14   2  10      154.25      139.47     14.93 o 
 -13   2  10      853.62      931.87     53.07 o 
 -12   2  10      422.07      352.21     23.03 o 
 -11   2  10       30.03       14.26      8.61 o 
 -10   2  10        3.04        3.59      7.52 o 
  -9   2  10      237.62      207.42     18.62 o 
  -8   2  10      275.33      274.43     17.57 o 
  -7   2  10      780.59      716.56     25.82 o 
  -6   2  10      148.61      162.33     14.57 o 
  -5   2  10      319.96      253.57     15.19 o 
  -4   2  10      762.22      657.45     36.71 o 
  -3   2  10       98.04      105.94      9.75 o 
  -2   2  10       16.44       15.07      6.50 o 
  -1   2  10      294.72      278.17     16.24 o 
   0   2  10        0.24        3.97      5.35 o 
   1   2  10      147.88      153.99     11.35 o 
   2   2  10      850.04      873.36     23.79 o 
   3   2  10      666.62      614.73     20.20 o 
   4   2  10      327.93      316.23     15.79 o 
   5   2  10      204.59      199.03     12.99 o 
   6   2  10      104.19      104.88     10.54 o 
   7   2  10       50.42       67.02     10.97 o 
   8   2  10      922.85      930.34     30.42 o 
   9   2  10      372.77      319.33     19.85 o 
  10   2  10      467.82      447.84     21.52 o 
  11   2  10        0.09        5.13      9.25 o 
  12   2  10      361.00      403.74     26.79 o 
  13   2  10       16.87       18.74     10.91 o 
  14   2  10      299.30      266.01     22.13 o 
  15   2  10      217.99      235.21     26.38 o 
  16   2  10       14.43       21.92     14.40 o 
  17   2  10       39.22       38.89     14.13 o 
  18   2  10      123.24      133.15     16.81 o 
  19   2  10       59.27       65.71     14.39 o 
  20   2  10       19.49       17.80     12.26 o 
  21   2  10      443.82      415.10     27.08 o 
  22   2  10        2.41        8.49     12.93 o 
  23   2  10      217.68      216.47     22.06 o 
  24   2  10       33.49       53.71     17.05 o 
  25   2  10       76.58       57.51     30.49 o 
 -25   3  10       19.48       22.70     21.42 o 
 -24   3  10       69.84       52.07     48.52 o 
 -23   3  10      206.85      226.26     27.61 o 
 -22   3  10       97.28       95.53     18.31 o 
 -21   3  10        0.43        6.52     13.23 o 
 -20   3  10      241.31      176.99     20.67 o 
 -19   3  10       70.89       80.15     16.11 o 
 -18   3  10       10.01        7.48     10.34 o 
 -17   3  10        5.07       16.72     10.78 o 
 -16   3  10        2.46       -5.08      8.93 o 
 -15   3  10      435.64      378.00     32.77 o 
 -14   3  10      692.00      683.16     29.06 o 
 -13   3  10        1.76        5.87      8.40 o 
 -12   3  10       29.30        6.63      8.45 o 
 -11   3  10       23.80       19.10      9.00 o 
 -10   3  10        0.04        0.45      7.90 o 
  -9   3  10      705.91      641.09     26.43 o 
  -8   3  10       34.33       25.16      8.79 o 
  -7   3  10       60.06       59.19     10.28 o 
  -6   3  10        9.95       12.10      7.68 o 
  -5   3  10       16.38       18.98      8.06 o 
  -4   3  10        6.15       -0.36      5.74 o 
  -3   3  10      801.03      812.53     28.61 o 
  -2   3  10       51.32       37.03      7.57 o 
  -1   3  10      481.48      468.41     24.30 o 
   0   3  10     1266.09     1207.54     28.95 o 
   1   3  10      196.24      198.94     14.30 o 
   2   3  10       22.04       29.69      7.25 o 
   3   3  10        0.14       -5.50      5.50 o 
   4   3  10        0.16       12.51      6.79 o 
   5   3  10      710.78      748.89     28.86 o 
   6   3  10       47.85       56.52     10.93 o 
   7   3  10       46.97       44.00     10.64 o 
   8   3  10       87.95       79.01     12.18 o 
   9   3  10      105.14      102.38     12.50 o 
  10   3  10       22.38       10.86      8.92 o 
  11   3  10      214.38      221.60     14.26 o 
  12   3  10        1.10        8.37      7.62 o 
  13   3  10       58.32       34.67      9.13 o 
  14   3  10      310.11      324.22     22.24 o 
  15   3  10      132.10       93.80     13.52 o 
  16   3  10      161.52      194.91     18.90 o 
  17   3  10       51.48       45.47     16.03 o 
  18   3  10      278.66      240.48     26.79 o 
  19   3  10       37.86       34.28     12.53 o 
  20   3  10        9.58       -0.33     11.30 o 
  21   3  10        0.01       -0.95     11.87 o 
  22   3  10      184.74      233.63     20.81 o 
  23   3  10        1.77       14.45     21.88 o 
  24   3  10      174.40      158.37     31.23 o 
 -24   4  10       55.70       60.33     22.00 o 
 -23   4  10        0.03       23.19     19.27 o 
 -22   4  10        3.17       -1.49     16.43 o 
 -21   4  10      330.71      329.12     28.55 o 
 -20   4  10       14.50       17.56     13.40 o 
 -19   4  10      152.86      168.93     19.45 o 
 -18   4  10        0.76        9.39     11.70 o 
 -17   4  10      442.54      466.57     27.24 o 
 -16   4  10        4.13       -0.26     10.45 o 
 -15   4  10       13.82       15.01     10.86 o 
 -14   4  10      697.71      735.33     31.60 o 
 -13   4  10     1094.22     1174.79     37.89 o 
 -12   4  10       17.26       35.13     11.37 o 
 -11   4  10      268.54      285.06     20.41 o 
 -10   4  10        0.12       -0.51      8.81 o 
  -9   4  10        0.04        0.07      8.35 o 
  -8   4  10      487.26      463.96     41.66 o 
  -7   4  10      271.25      270.73     20.14 o 
  -6   4  10     2015.74     1933.06     48.11 o 
  -5   4  10       40.19       52.89     10.60 o 
  -4   4  10       69.39       79.91     11.02 o 
  -3   4  10       43.52       41.89      9.83 o 
  -2   4  10       25.31       20.39      7.83 o 
  -1   4  10        0.03       11.73      7.14 o 
   0   4  10       16.69        9.09      7.49 o 
   1   4  10       46.90       31.65      8.81 o 
   2   4  10       19.67       14.52      7.73 o 
   3   4  10        4.94        9.29      7.79 o 
   4   4  10       92.58       76.49     11.91 o 
   5   4  10      295.55      285.53     19.36 o 
   6   4  10      352.89      313.37     20.27 o 
   7   4  10      230.25      231.58     18.31 o 
   8   4  10       16.91       14.37     10.05 o 
   9   4  10        3.41        8.96      9.59 o 
  10   4  10      157.86      133.89     14.51 o 
  11   4  10      288.93      274.68     19.62 o 
  12   4  10       50.14       49.55     12.47 o 
  13   4  10       51.64       20.51     11.18 o 
  14   4  10      396.62      387.39     23.90 o 
  15   4  10       96.60      108.64     17.74 o 
  16   4  10      159.57      176.18     22.22 o 
  17   4  10       49.86       52.87     19.22 o 
  18   4  10       62.92       91.53     21.11 o 
  19   4  10      227.32      335.64     38.89 o 
  20   4  10        0.66       10.45     19.03 o 
  21   4  10        0.05       49.03     26.18 o 
  22   4  10        1.48       36.16     32.63 o 
 -22   5  10       12.11       22.09     22.70 o 
 -21   5  10        7.30        2.79     18.93 o 
 -20   5  10       20.49       32.96     20.07 o 
 -19   5  10        3.28        5.04     14.69 o 
 -18   5  10       64.27       48.48     17.61 o 
 -17   5  10      168.44      190.82     23.63 o 
 -16   5  10       19.03        3.56     12.76 o 
 -15   5  10       11.58       10.11     17.46 o 
 -14   5  10      358.15      350.66     41.45 o 
 -13   5  10      123.18      124.17     34.69 o 
 -12   5  10       83.73       71.88     15.73 o 
 -11   5  10      109.62       82.64     16.73 o 
 -10   5  10       91.25      107.85     17.74 o 
  -9   5  10        2.07        7.42     11.23 o 
  -8   5  10       27.98       26.71     12.51 o 
  -7   5  10        0.69        8.85     10.50 o 
  -6   5  10        2.80       -1.71      9.72 o 
  -5   5  10     1868.93     1993.36    100.42 o 
  -4   5  10      401.22      442.82     27.49 o 
  -3   5  10       59.34       33.42     12.47 o 
  -2   5  10      458.12      484.22     39.37 o 
  -1   5  10        1.48        2.99      9.98 o 
   0   5  10       56.64       51.07     12.61 o 
   1   5  10       25.20       29.46     10.30 o 
   2   5  10       15.52       19.59      9.73 o 
   3   5  10      536.13      513.35     34.84 o 
   4   5  10       50.42       18.18     11.73 o 
   5   5  10      549.30      552.17     56.97 o 
   6   5  10        8.34        8.37     10.56 o 
   7   5  10      290.57      272.79     24.29 o 
   8   5  10       14.37       18.50     11.44 o 
   9   5  10      320.16      291.75     28.13 o 
  10   5  10        0.39        4.60     12.00 o 
  11   5  10      184.01      160.65     19.75 o 
  12   5  10        5.02        6.08     12.42 o 
  13   5  10      290.27      333.58     27.20 o 
  14   5  10        7.71       -1.12     16.05 o 
  15   5  10       19.42       24.61     18.03 o 
  16   5  10       43.93       68.20     18.20 o 
  17   5  10      139.22      178.88     30.58 o 
  18   5  10      195.57      202.85     26.03 o 
  19   5  10        1.34        9.38     22.73 o 
  20   5  10      403.10      394.47     57.61 o 
 -19   6  10       61.92       75.68     26.41 o 
 -18   6  10       35.67       43.53     20.47 o 
 -17   6  10       13.96       -1.94     17.62 o 
 -16   6  10        0.36        5.49     18.19 o 
 -15   6  10      155.36      152.68     26.85 o 
 -14   6  10      101.59       88.34     21.11 o 
 -13   6  10        6.91        8.97     16.04 o 
 -12   6  10      210.13      209.69     44.83 o 
 -11   6  10       33.81       25.98     16.17 o 
 -10   6  10      297.22      260.22     29.13 o 
  -9   6  10       46.67       83.13     19.52 o 
  -8   6  10       37.94       37.88     16.10 o 
  -7   6  10      109.79      102.21     42.83 o 
  -6   6  10        6.41        0.85     13.72 o 
  -5   6  10        9.34        5.51     11.54 o 
  -4   6  10      153.06      144.74     18.80 o 
  -3   6  10      149.50      131.24     18.41 o 
  -2   6  10      152.61      140.97     18.16 o 
  -1   6  10      181.93      152.56     21.15 o 
   0   6  10        1.97        4.68     11.63 o 
   1   6  10        0.05        3.81     12.96 o 
   2   6  10        5.39       -9.33     12.49 o 
   3   6  10      179.69      174.40     43.96 o 
   4   6  10      211.55      189.11     22.13 o 
   5   6  10       12.18       17.30     12.30 o 
   6   6  10      209.40      184.67     26.57 o 
   7   6  10       10.17       17.79     12.72 o 
   8   6  10       40.57       34.30     14.00 o 
   9   6  10      253.56      252.26     38.61 o 
  10   6  10       19.20       29.57     13.52 o 
  11   6  10       48.25       38.92     15.35 o 
  12   6  10        0.24       -9.68     13.30 o 
  13   6  10       22.56        2.42     17.26 o 
  14   6  10        2.91       21.14     20.77 o 
  15   6  10       17.06       13.54     21.04 o 
  16   6  10       24.70       45.91     24.23 o 
  17   6  10        1.98       32.64     29.33 o 
  18   6  10       23.07       -8.40     28.16 o 
 -15   7  10      142.20       75.61     25.62 o 
 -14   7  10        0.37        8.66     26.13 o 
 -13   7  10       82.84       63.57     21.74 o 
 -12   7  10       26.82       17.53     18.10 o 
 -11   7  10       71.13       62.74     20.43 o 
 -10   7  10       34.44       20.56     17.61 o 
  -9   7  10      124.02      115.63     22.63 o 
  -8   7  10       71.86       86.06     20.31 o 
  -7   7  10      395.11      375.32     28.91 o 
  -6   7  10      639.93      628.73     35.03 o 
  -5   7  10      156.77      172.17     20.79 o 
  -4   7  10      319.30      404.98     44.88 o 
  -3   7  10      117.32      102.41     25.65 o 
  -2   7  10       91.62       99.36     17.75 o 
  -1   7  10       54.33       39.06     16.75 o 
   0   7  10       65.58       49.53     17.77 o 
   1   7  10       16.39       26.18     16.08 o 
   2   7  10       22.83       25.72     23.77 o 
   3   7  10       23.92       29.89     16.24 o 
   4   7  10       33.19       26.75     15.86 o 
   5   7  10       37.00       40.83     17.14 o 
   6   7  10        0.55        4.81     15.80 o 
   7   7  10      550.57      538.46     34.51 o 
   8   7  10       21.31       23.50     15.52 o 
   9   7  10       25.22       13.49     15.61 o 
  10   7  10       10.93       20.07     15.57 o 
  11   7  10      261.15      303.08     31.92 o 
  12   7  10        5.28        2.03     20.94 o 
  13   7  10        0.35       11.81     29.41 o 
  14   7  10        4.22       -9.02     27.58 o 
  -9   8  10       18.61       38.53     20.97 o 
  -8   8  10        8.54       31.33     17.36 o 
  -7   8  10       84.11       44.72     17.74 o 
  -6   8  10       53.55       32.88     17.94 o 
  -5   8  10        6.81        1.03     15.33 o 
  -4   8  10      112.54       96.38     24.03 o 
  -3   8  10        3.90        4.75     16.13 o 
  -2   8  10       74.27       57.05     19.85 o 
  -1   8  10        1.07        4.72     16.29 o 
   0   8  10        7.31       -1.82     16.06 o 
   1   8  10      162.99      136.30     38.07 o 
   2   8  10       54.89       68.77     20.23 o 
   3   8  10       48.78       42.25     19.69 o 
   4   8  10       44.62       36.76     18.89 o 
   5   8  10        0.11       12.74     18.99 o 
   6   8  10        0.51       -6.96     17.18 o 
   7   8  10       69.35       42.36     19.80 o 
   8   8  10      171.79      117.96     27.85 o 
 -25   1  11       33.66       42.91     18.09 o 
 -24   1  11       48.00       49.81     13.35 o 
 -23   1  11       92.01       94.46     14.92 o 
 -22   1  11       23.53       19.40     11.24 o 
 -21   1  11        2.48        8.25     10.26 o 
 -20   1  11        1.98       -6.52      8.97 o 
 -19   1  11       76.98      114.25     22.23 o 
 -18   1  11       77.23       87.85     17.40 o 
 -17   1  11       35.58       26.43     10.42 o 
 -16   1  11        6.01        2.57      8.09 o 
 -15   1  11       63.99       59.77     14.14 o 
 -14   1  11      169.20      144.43     13.35 o 
 -13   1  11        0.22        1.75      6.85 o 
 -12   1  11        2.80        0.70      6.30 o 
 -11   1  11      354.37      388.84     17.25 o 
 -10   1  11      111.65      112.51     10.44 o 
  -9   1  11        4.07       10.85      6.75 o 
  -8   1  11       31.91       27.90      9.54 o 
  -7   1  11       43.56       26.65      6.31 o 
  -6   1  11       25.19        5.04      5.25 o 
  -5   1  11        3.22       10.63      5.34 o 
  -4   1  11      435.38      425.61     19.17 o 
  -3   1  11        1.65        2.40      5.19 o 
  -2   1  11      598.94      601.34     19.61 o 
  -1   1  11      228.26      237.91     12.24 o 
   0   1  11      780.16      817.82     21.30 o 
   1   1  11       12.32        6.13      5.70 o 
   2   1  11     2440.76     2432.20     47.11 o 
   3   1  11      346.60      323.31     14.41 o 
   4   1  11     3142.22     3254.85     54.07 o 
   5   1  11        0.56       -2.35      5.46 o 
   6   1  11       89.01       66.89     10.43 o 
   7   1  11       16.20        8.55      6.07 o 
   8   1  11       58.88       51.00      7.91 o 
   9   1  11      341.49      338.61     20.60 o 
  10   1  11       70.20       67.17     10.10 o 
  11   1  11      223.60      251.68     18.35 o 
  12   1  11      151.26      174.56     13.55 o 
  13   1  11      420.62      478.54     20.94 o 
  14   1  11        8.96       -5.07      7.87 o 
  15   1  11      245.84      264.53     17.19 o 
  16   1  11       20.03       11.82      9.08 o 
  17   1  11      150.57      167.49     14.78 o 
  18   1  11        6.81       12.71     14.74 o 
  19   1  11      229.74      209.14     38.77 o 
  20   1  11        3.49       -6.86     15.42 o 
  21   1  11      102.13       79.78     20.11 o 
  22   1  11      186.17      168.03     20.51 o 
  23   1  11       41.26       42.86     15.74 o 
  24   1  11      305.00      367.31     44.76 o 
 -25   2  11      190.03      210.29     27.71 o 
 -24   2  11      156.50      148.62     24.43 o 
 -23   2  11       41.96       41.02     18.19 o 
 -22   2  11       14.90       19.50     16.70 o 
 -21   2  11        2.96       -6.25     12.74 o 
 -20   2  11       35.80       42.82     16.31 o 
 -19   2  11        4.51       -5.05     11.42 o 
 -18   2  11       20.89       32.30     12.84 o 
 -17   2  11       35.80       29.83     12.89 o 
 -16   2  11       89.35      104.53     20.14 o 
 -15   2  11       61.31       40.83     11.53 o 
 -14   2  11       60.95       44.66     12.49 o 
 -13   2  11       37.90       27.56     10.09 o 
 -12   2  11       26.60       20.12      9.19 o 
 -11   2  11      170.75      173.66     21.64 o 
 -10   2  11       16.19       16.68      8.87 o 
  -9   2  11       20.38        4.11      7.88 o 
  -8   2  11      607.16      544.92     30.88 o 
  -7   2  11        0.02        8.85      8.14 o 
  -6   2  11      560.24      434.48     30.78 o 
  -5   2  11      189.10      164.76     12.31 o 
  -4   2  11       15.77       14.87      6.75 o 
  -3   2  11       18.03        1.09      5.87 o 
  -2   2  11       29.30       20.99      7.05 o 
  -1   2  11      118.53       93.88      9.83 o 
   0   2  11       14.87       15.19      6.71 o 
   1   2  11       79.58       77.67      9.87 o 
   2   2  11     1380.65     1338.41     31.52 o 
   3   2  11       14.19       11.82      7.13 o 
   4   2  11     1880.01     1912.92     39.65 o 
   5   2  11     3527.19     3783.31     64.36 o 
   6   2  11      455.44      460.51     22.80 o 
   7   2  11       11.74        2.61      8.86 o 
   8   2  11        9.75        7.29      9.72 o 
   9   2  11        6.19       10.66     10.03 o 
  10   2  11      105.29       72.64     12.82 o 
  11   2  11        4.95       11.17     11.27 o 
  12   2  11      138.25      128.26     17.02 o 
  13   2  11      311.28      272.76     23.23 o 
  14   2  11        2.48       -7.09     10.15 o 
  15   2  11      370.53      354.19     35.69 o 
  16   2  11      298.68      183.12     36.59 o 
  17   2  11        6.83       19.37     15.94 o 
  18   2  11       10.93       18.57     12.52 o 
  19   2  11       15.50       16.82     12.63 o 
  20   2  11       93.92      136.21     21.33 o 
  21   2  11        9.18       23.25     14.15 o 
  22   2  11      201.81      191.88     21.57 o 
  23   2  11      109.56      159.87     28.68 o 
 -24   3  11       31.41       42.21     22.55 o 
 -23   3  11       10.37       20.05     16.59 o 
 -22   3  11       55.11       64.62     19.39 o 
 -21   3  11       29.99       23.23     15.26 o 
 -20   3  11       87.09       89.34     17.92 o 
 -19   3  11        0.04       -2.03     12.36 o 
 -18   3  11      337.39      324.71     26.84 o 
 -17   3  11      162.64      152.94     29.77 o 
 -16   3  11        2.49       -3.29      9.72 o 
 -15   3  11      162.38      166.12     17.58 o 
 -14   3  11        7.46        0.80      9.28 o 
 -13   3  11       88.21       77.68     13.54 o 
 -12   3  11       17.38       12.12      9.76 o 
 -11   3  11        0.96        1.28      9.01 o 
 -10   3  11       16.75       15.21      9.31 o 
  -9   3  11      110.99       95.04     17.15 o 
  -8   3  11        1.33        9.04      8.64 o 
  -7   3  11      121.58       94.16     12.86 o 
  -6   3  11      138.44      117.34     13.74 o 
  -5   3  11        0.89        7.22      7.96 o 
  -4   3  11      113.04       91.16     11.66 o 
  -3   3  11      156.17      144.19     12.15 o 
  -2   3  11      673.27      718.80     23.46 o 
  -1   3  11       24.72       13.50      7.30 o 
   0   3  11      741.02      802.55     24.67 o 
   1   3  11       20.34        9.50      6.86 o 
   2   3  11       14.94       10.51      7.28 o 
   3   3  11        0.90       -0.32      6.93 o 
   4   3  11       44.23       59.46     10.10 o 
   5   3  11        0.12        5.13      8.13 o 
   6   3  11      464.47      470.81     32.61 o 
   7   3  11      566.57      627.54     27.75 o 
   8   3  11      317.33      254.74     24.68 o 
   9   3  11       34.37       22.63     10.25 o 
  10   3  11       78.20       61.85     11.99 o 
  11   3  11      380.62      349.28     24.80 o 
  12   3  11        4.55        5.22      8.51 o 
  13   3  11     1088.76     1177.90     35.68 o 
  14   3  11       26.05       17.04      9.31 o 
  15   3  11      452.18      500.39     24.39 o 
  16   3  11        8.55       13.36     10.65 o 
  17   3  11       45.01       62.65     14.30 o 
  18   3  11        8.03        5.44     11.40 o 
  19   3  11        0.91       -0.69     11.65 o 
  20   3  11       69.27       68.47     15.46 o 
  21   3  11      343.02      356.59     26.58 o 
  22   3  11      291.15      402.61     43.03 o 
 -22   4  11       67.30       90.59     22.66 o 
 -21   4  11        1.32       11.07     14.93 o 
 -20   4  11       15.35       26.37     15.13 o 
 -19   4  11       10.21        8.22     14.38 o 
 -18   4  11       97.95      128.82     18.33 o 
 -17   4  11      204.23      221.74     21.11 o 
 -16   4  11      266.82      351.48     32.23 o 
 -15   4  11     1010.54     1100.93     39.72 o 
 -14   4  11       61.91       60.61     13.67 o 
 -13   4  11      717.37      735.75     34.26 o 
 -12   4  11        4.30        1.59      9.86 o 
 -11   4  11       30.45       30.75     11.38 o 
 -10   4  11       35.39       20.61     10.38 o 
  -9   4  11      167.97      154.28     19.97 o 
  -8   4  11       90.66       59.73     13.25 o 
  -7   4  11      597.31      506.15     27.51 o 
  -6   4  11       75.69       48.04     11.54 o 
  -5   4  11      143.44      117.81     20.48 o 
  -4   4  11       42.06       47.54     10.71 o 
  -3   4  11       50.75       29.69     10.09 o 
  -2   4  11        3.20        4.75      8.05 o 
  -1   4  11       53.49       48.62     10.57 o 
   0   4  11      261.44      237.32     17.56 o 
   1   4  11      719.34      789.44     34.80 o 
   2   4  11       69.14       71.48     12.99 o 
   3   4  11      208.21      209.25     16.60 o 
   4   4  11       12.19       19.71      9.90 o 
   5   4  11      106.76       84.32     23.80 o 
   6   4  11       64.86       58.77     12.81 o 
   7   4  11       98.28      111.84     19.47 o 
   8   4  11       29.47       13.98     10.43 o 
   9   4  11        0.18        0.79     10.02 o 
  10   4  11      225.02      270.49     24.13 o 
  11   4  11       81.93       69.43     13.68 o 
  12   4  11      231.49      244.75     20.38 o 
  13   4  11        4.43       -6.91     10.44 o 
  14   4  11       13.63       26.05     14.84 o 
  15   4  11      139.30      172.74     25.54 o 
  16   4  11       17.71       10.07     17.54 o 
  17   4  11       38.90       40.93     18.99 o 
  18   4  11      404.75      548.86     45.71 o 
  19   4  11        0.45        1.12     19.06 o 
  20   4  11        6.55       -5.66     21.92 o 
  21   4  11      136.89      242.66     37.42 o 
 -20   5  11       77.82       74.90     24.46 o 
 -19   5  11        0.43        7.92     15.75 o 
 -18   5  11       50.59       27.67     17.30 o 
 -17   5  11       49.42       34.66     16.54 o 
 -16   5  11      120.86      103.60     20.42 o 
 -15   5  11      365.12      342.27     30.29 o 
 -14   5  11      145.75      171.63     23.00 o 
 -13   5  11      143.90      143.81     21.33 o 
 -12   5  11        1.51       13.39     13.52 o 
 -11   5  11      152.20      166.22     31.14 o 
 -10   5  11        2.80        1.43     12.06 o 
  -9   5  11       14.56       17.44     12.61 o 
  -8   5  11      247.46      228.46     23.23 o 
  -7   5  11        0.42        3.26     11.24 o 
  -6   5  11       10.69       13.96     10.68 o 
  -5   5  11       23.78       37.90     13.68 o 
  -4   5  11      350.52      369.37     27.19 o 
  -3   5  11       36.33       24.90     12.28 o 
  -2   5  11      143.54      137.26     18.49 o 
  -1   5  11       49.02       47.55     13.70 o 
   0   5  11        3.25        8.48     16.27 o 
   1   5  11        1.19        7.02     11.61 o 
   2   5  11      196.63      166.70     20.10 o 
   3   5  11       72.71       54.84     17.69 o 
   4   5  11       43.34       33.15     13.62 o 
   5   5  11       21.82       20.82     13.16 o 
   6   5  11       64.58       36.66     13.41 o 
   7   5  11        1.55       -9.61     11.40 o 
   8   5  11       18.36       22.10     12.76 o 
   9   5  11       77.09       68.54     18.79 o 
  10   5  11      170.94      114.73     18.05 o 
  11   5  11        0.02        5.42     13.34 o 
  12   5  11       22.48       10.54     12.21 o 
  13   5  11       41.95       74.89     15.74 o 
  14   5  11       51.04       54.88     15.82 o 
  15   5  11       72.71       53.48     17.92 o 
  16   5  11       19.21       49.14     21.20 o 
  17   5  11        7.80       -7.97     18.89 o 
  18   5  11       13.26       26.38     24.00 o 
  19   5  11       37.48        4.81     25.27 o 
 -17   6  11       62.93       52.12     21.92 o 
 -16   6  11        3.53        3.14     18.15 o 
 -15   6  11       12.89        9.55     18.09 o 
 -14   6  11     1055.08     1133.58     58.33 o 
 -13   6  11      654.33      638.48     44.80 o 
 -12   6  11        0.04      -10.30     14.78 o 
 -11   6  11      353.64      340.25     53.01 o 
 -10   6  11       90.68      102.90     21.69 o 
  -9   6  11       14.66        7.25     15.19 o 
  -8   6  11      181.85      195.13     43.98 o 
  -7   6  11        4.50       27.06     15.16 o 
  -6   6  11      216.77      194.69     22.31 o 
  -5   6  11        6.91        2.67     11.64 o 
  -4   6  11      110.63      122.09     19.15 o 
  -3   6  11       10.97       24.41     13.38 o 
  -2   6  11        1.54        9.27     11.79 o 
  -1   6  11       76.70       64.68     16.58 o 
   0   6  11        0.66       16.83     14.38 o 
   1   6  11      325.81      319.97     30.77 o 
   2   6  11      330.50      317.64     30.97 o 
   3   6  11       75.98      141.87     23.36 o 
   4   6  11        3.23      -12.62     12.62 o 
   5   6  11        9.20       13.38     12.45 o 
   6   6  11        0.37        6.27     12.74 o 
   7   6  11       23.56       19.73     13.67 o 
   8   6  11        0.23       10.05     13.38 o 
   9   6  11       69.85       62.75     16.55 o 
  10   6  11      405.56      446.90     31.30 o 
  11   6  11       17.12       22.41     16.37 o 
  12   6  11      173.53      204.08     25.78 o 
  13   6  11      132.01      127.51     23.52 o 
  14   6  11      362.60      401.51     42.74 o 
  15   6  11       42.91       58.94     31.65 o 
  16   6  11      213.16      216.08     42.51 o 
 -13   7  11       49.42       67.24     25.35 o 
 -12   7  11       10.78        4.48     19.18 o 
 -11   7  11        5.53        3.36     19.61 o 
 -10   7  11       63.38       34.32     21.30 o 
  -9   7  11       57.88       45.20     19.91 o 
  -8   7  11      127.76      100.41     19.63 o 
  -7   7  11      136.61      111.80     20.25 o 
  -6   7  11        0.16      -12.74     12.74 o 
  -5   7  11       14.76        6.70     14.50 o 
  -4   7  11      137.73      135.99     20.16 o 
  -3   7  11      112.37      117.42     23.27 o 
  -2   7  11        0.14       -3.32     14.16 o 
  -1   7  11        0.03       14.33     15.53 o 
   0   7  11      111.53      107.32     21.54 o 
   1   7  11       52.99       66.28     19.75 o 
   2   7  11        1.76        3.26     15.45 o 
   3   7  11       92.61       67.42     20.49 o 
   4   7  11       47.21       60.17     20.73 o 
   5   7  11        1.02        4.72     16.59 o 
   6   7  11       36.43       41.20     30.12 o 
   7   7  11       25.83       17.12     17.74 o 
   8   7  11        2.76      -16.31     18.26 o 
   9   7  11        2.23        6.16     16.15 o 
  10   7  11        7.27       13.91     16.91 o 
  11   7  11      104.25      138.04     24.19 o 
  12   7  11        3.73      -29.51     32.70 o 
  -4   8  11      168.25      154.73     30.06 o 
  -3   8  11       53.19       64.35     24.24 o 
  -2   8  11      320.22      265.96     35.58 o 
  -1   8  11        7.95        6.03     19.97 o 
   0   8  11        0.21        5.77     20.98 o 
   1   8  11       21.23       10.52     20.36 o 
   2   8  11       10.74       25.25     20.55 o 
   3   8  11       24.55       51.64     39.24 o 
 -24   0  12      308.94      364.22     35.34 o 
 -23   0  12      102.60      100.97     22.05 o 
 -22   0  12       21.21       -2.29     15.13 o 
 -21   0  12       25.74       35.05     17.67 o 
 -20   0  12      270.84      398.98     51.45 o 
 -19   0  12       51.93       60.85     39.70 o 
 -18   0  12       66.99       99.23     20.76 o 
 -17   0  12      448.92      505.86     46.89 o 
 -16   0  12      542.68      631.03     39.12 o 
 -15   0  12       51.31       39.82     15.00 o 
 -14   0  12      826.20      901.88     46.51 o 
 -13   0  12        3.94       -8.54     10.54 o 
 -12   0  12       72.53       68.08     19.05 o 
 -11   0  12       15.29       -5.78     12.59 o 
 -10   0  12       15.83       15.38     12.17 o 
  -9   0  12      193.55      175.70     17.98 o 
  -8   0  12     1962.45     1862.27     58.20 o 
  -7   0  12       28.31       40.19     11.03 o 
  -6   0  12     3896.30     3775.20    113.48 o 
  -5   0  12      107.41       78.47     24.78 o 
  -4   0  12       78.45      129.36     14.25 o 
  -3   0  12       87.67      104.57     18.59 o 
  -2   0  12       20.72       18.57      8.97 o 
  -1   0  12       18.84       28.41      9.77 o 
   0   0  12       57.59       51.53     20.66 o 
   1   0  12      958.04     1008.83     35.63 o 
   2   0  12      113.96       89.91     17.22 o 
   3   0  12      314.84      338.97     21.15 o 
   4   0  12     4764.79     4805.38    119.10 o 
   5   0  12      801.46      919.15     42.13 o 
   6   0  12      448.80      499.27     25.79 o 
   7   0  12      901.86      894.11     36.94 o 
   8   0  12      319.20      244.49     21.30 o 
   9   0  12       24.97       27.66     11.72 o 
  10   0  12       31.87       33.88     12.13 o 
  11   0  12      202.26      241.95     25.35 o 
  12   0  12       46.24       37.26     15.64 o 
  13   0  12       98.63      124.13     20.53 o 
  14   0  12      101.67      108.50     20.22 o 
  15   0  12      418.64      325.26     29.70 o 
  16   0  12       64.94       46.74     17.78 o 
  17   0  12      246.25      297.91     29.87 o 
  18   0  12      143.87      158.42     24.09 o 
  19   0  12      153.15      210.76     29.43 o 
  20   0  12      181.16      212.18     35.59 o 
  21   0  12        4.54       37.14     20.34 o 
  22   0  12      496.74      621.45     47.53 o 
 -24   1  12        0.98       -0.04     15.31 o 
 -23   1  12       49.26       51.34     18.63 o 
 -22   1  12        5.91       -4.82     14.05 o 
 -21   1  12       30.17       14.01     16.72 o 
 -20   1  12        5.90       -7.74      9.62 o 
 -19   1  12      113.44      115.34     14.61 o 
 -18   1  12      679.53      816.62     45.63 o 
 -17   1  12       37.98       48.12     11.34 o 
 -16   1  12      165.35      171.85     23.54 o 
 -15   1  12       96.39      104.18     13.45 o 
 -14   1  12       44.21       52.83     12.49 o 
 -13   1  12       72.74       69.97     11.64 o 
 -12   1  12        0.82       13.80     10.67 o 
 -11   1  12       65.08       50.47      8.96 o 
 -10   1  12       49.76       78.12      9.61 o 
  -9   1  12       38.43       32.41      7.86 o 
  -8   1  12       13.14        7.33      6.42 o 
  -7   1  12      358.10      271.58     14.60 o 
  -6   1  12       39.82       37.93      7.83 o 
  -5   1  12      451.72      453.63     19.32 o 
  -4   1  12       18.79       29.21      7.02 o 
  -3   1  12       80.74       66.16      8.14 o 
  -2   1  12       51.62       44.77      7.53 o 
  -1   1  12      115.17      105.53      9.41 o 
   0   1  12       10.46        6.88      5.69 o 
   1   1  12        9.48       11.07      6.19 o 
   2   1  12      510.15      499.45     17.52 o 
   3   1  12      159.87      158.37     11.14 o 
   4   1  12     1090.09     1070.46     25.98 o 
   5   1  12      183.90      171.08     13.29 o 
   6   1  12       76.34       72.66      8.89 o 
   7   1  12       28.04       33.04      7.82 o 
   8   1  12        9.97       17.32      7.21 o 
   9   1  12       12.48        9.75      7.78 o 
  10   1  12        1.11       -8.69      8.69 o 
  11   1  12        0.77        4.18      8.37 o 
  12   1  12      157.76      175.71     15.07 o 
  13   1  12       15.17       10.02      8.79 o 
  14   1  12        3.67       -6.22      8.04 o 
  15   1  12       25.35       18.84     14.14 o 
  16   1  12       10.93        7.47     13.97 o 
  17   1  12      163.44      170.17     35.61 o 
  18   1  12       40.46       21.68     16.55 o 
  19   1  12        2.49       -4.32     14.32 o 
  20   1  12        2.50       35.22     17.99 o 
  21   1  12       10.79       15.73     17.22 o 
  22   1  12       65.43       93.28     28.75 o 
 -23   2  12       84.20       65.82     19.56 o 
 -22   2  12      175.03      197.05     26.82 o 
 -21   2  12      147.09      132.65     23.14 o 
 -20   2  12        1.76       -4.53     14.17 o 
 -19   2  12       17.83        4.67     16.25 o 
 -18   2  12      227.34      280.66     28.43 o 
 -17   2  12       95.63       70.66     16.85 o 
 -16   2  12      328.96      360.35     27.25 o 
 -15   2  12        0.01       -9.35     10.44 o 
 -14   2  12        5.51       32.50     12.19 o 
 -13   2  12       20.17       15.96      9.93 o 
 -12   2  12      148.48      162.84     18.64 o 
 -11   2  12      177.95      153.42     16.32 o 
 -10   2  12      472.47      415.77     25.06 o 
  -9   2  12       58.51       38.93     11.05 o 
  -8   2  12      159.83      134.25     14.88 o 
  -7   2  12      137.38       79.52     12.79 o 
  -6   2  12      194.78      189.58     19.74 o 
  -5   2  12      448.70      411.26     32.02 o 
  -4   2  12      172.86      193.64     17.51 o 
  -3   2  12       23.99       15.44      7.64 o 
  -2   2  12      106.71       88.69     11.56 o 
  -1   2  12        7.91        1.27      7.39 o 
   0   2  12        7.54       -2.10      7.14 o 
   1   2  12       24.84       32.89      8.77 o 
   2   2  12       23.11       17.72      8.22 o 
   3   2  12     3164.60     3315.88     63.87 o 
   4   2  12        0.06       11.63      8.27 o 
   5   2  12      232.92      224.35     22.33 o 
   6   2  12      282.77      254.86     21.55 o 
   7   2  12      145.53      139.94     16.72 o 
   8   2  12        1.72       -5.52      9.77 o 
   9   2  12      826.39      817.04     78.00 o 
  10   2  12       32.49       32.08     13.00 o 
  11   2  12       65.21       85.61     15.71 o 
  12   2  12       56.72       54.36     15.12 o 
  13   2  12        1.13        0.04     11.78 o 
  14   2  12        6.37       19.87     13.58 o 
  15   2  12      158.60      163.24     21.07 o 
  16   2  12       20.09       12.18     14.83 o 
  17   2  12      230.14      217.09     26.91 o 
  18   2  12      135.37      136.59     22.35 o 
  19   2  12       12.82       -4.65     12.54 o 
  20   2  12      127.60      137.93     24.69 o 
  21   2  12        5.96       13.85     18.93 o 
  22   2  12      177.79      265.17     28.96 o 
 -22   3  12        0.87       15.22     16.86 o 
 -21   3  12       10.35       19.83     17.16 o 
 -20   3  12        0.05        7.71     15.39 o 
 -19   3  12        3.55        0.13     13.66 o 
 -18   3  12       48.34       48.48     16.82 o 
 -17   3  12       49.60       38.16     15.62 o 
 -16   3  12        0.47        3.07     11.79 o 
 -15   3  12      232.42      288.49     33.55 o 
 -14   3  12       24.73        9.22     11.38 o 
 -13   3  12        3.79       -0.78     10.20 o 
 -12   3  12      199.02      214.10     26.47 o 
 -11   3  12       33.49       21.71     10.87 o 
 -10   3  12        1.80        9.45      9.80 o 
  -9   3  12        0.08       16.97     10.51 o 
  -8   3  12        8.76       33.65     10.69 o 
  -7   3  12      136.49      123.10     16.90 o 
  -6   3  12        6.81        8.32      9.25 o 
  -5   3  12        2.03       -3.83      8.35 o 
  -4   3  12        0.51        2.06      8.58 o 
  -3   3  12      190.83      185.01     23.70 o 
  -2   3  12        8.48       13.16      8.21 o 
  -1   3  12        1.12       -4.04      7.33 o 
   0   3  12       54.23       55.63     10.14 o 
   1   3  12        0.79        2.75      7.47 o 
   2   3  12       64.08       43.62      9.76 o 
   3   3  12      751.89      815.09     26.42 o 
   4   3  12      853.54      941.04     53.21 o 
   5   3  12       21.42       19.52     10.36 o 
   6   3  12      237.71      231.03     19.17 o 
   7   3  12      134.60      129.12     17.30 o 
   8   3  12       79.74       78.78     15.28 o 
   9   3  12       15.79       -5.02      9.99 o 
  10   3  12       12.76       19.67     11.86 o 
  11   3  12        0.59       -3.35     11.88 o 
  12   3  12        0.09        7.72      9.99 o 
  13   3  12        5.41        4.35     10.35 o 
  14   3  12       28.38       41.74     11.96 o 
  15   3  12      106.46      122.31     15.43 o 
  16   3  12        2.67        6.71     11.62 o 
  17   3  12       24.78       11.75     12.66 o 
  18   3  12        0.20       -2.91     12.00 o 
  19   3  12       66.80       56.17     17.11 o 
  20   3  12      145.10      170.32     21.22 o 
  21   3  12      288.32      155.99     36.81 o 
 -21   4  12        0.72      -24.57     32.63 o 
 -20   4  12      172.23      197.56     35.95 o 
 -19   4  12        5.46       -3.10     15.23 o 
 -18   4  12        4.01       -9.14     13.21 o 
 -17   4  12       19.41        5.26     12.97 o 
 -16   4  12       28.20       42.60     14.15 o 
 -15   4  12        9.06       20.48     12.95 o 
 -14   4  12      674.92      680.03     32.59 o 
 -13   4  12      325.44      340.86     24.56 o 
 -12   4  12      244.36      273.86     25.20 o 
 -11   4  12        1.62       15.73     10.88 o 
 -10   4  12      129.99      113.81     16.03 o 
  -9   4  12       34.90       20.39     11.69 o 
  -8   4  12        5.75       16.62     10.66 o 
  -7   4  12        0.03       13.17      9.80 o 
  -6   4  12        0.67        2.42      9.30 o 
  -5   4  12       80.13       77.05     12.87 o 
  -4   4  12       15.10       10.36      9.75 o 
  -3   4  12       90.95      122.17     14.50 o 
  -2   4  12       13.57       12.86      9.69 o 
  -1   4  12       22.22        9.87      9.29 o 
   0   4  12       30.85       35.62     10.59 o 
   1   4  12      150.18      130.98     14.36 o 
   2   4  12        9.97        7.35      9.35 o 
   3   4  12       40.54       44.65     12.34 o 
   4   4  12      120.06       87.58     19.33 o 
   5   4  12     1269.08     1276.04     58.13 o 
   6   4  12        5.97       -2.29     10.35 o 
   7   4  12      251.02      268.32     21.47 o 
   8   4  12       54.26       50.73     14.95 o 
   9   4  12        4.80       -6.39     10.04 o 
  10   4  12      174.37      202.94     19.03 o 
  11   4  12       72.95       43.20     15.10 o 
  12   4  12      173.91      208.56     21.95 o 
  13   4  12        5.03       22.54     14.11 o 
  14   4  12       13.28        2.61     14.21 o 
  15   4  12      420.85      477.61     33.77 o 
  16   4  12       13.50       15.25     19.19 o 
  17   4  12       53.33       25.16     31.51 o 
  18   4  12      127.74      104.91     28.82 o 
  19   4  12      198.65      238.66     47.15 o 
 -18   5  12      324.73      377.84     29.00 o 
 -17   5  12       34.26       43.92     18.93 o 
 -16   5  12      247.45      228.21     26.87 o 
 -15   5  12       17.38       16.67     16.35 o 
 -14   5  12        1.48        1.71     14.69 o 
 -13   5  12       19.04       26.46     15.63 o 
 -12   5  12       11.73       -3.99     13.68 o 
 -11   5  12       63.28       44.88     16.76 o 
 -10   5  12        1.89       16.87     13.73 o 
  -9   5  12       16.38       22.78     14.17 o 
  -8   5  12       30.86       29.28     14.50 o 
  -7   5  12       22.72       21.48     12.86 o 
  -6   5  12      103.48      103.29     16.72 o 
  -5   5  12      103.36       97.93     16.22 o 
  -4   5  12       19.30       21.77     13.10 o 
  -3   5  12      212.17      233.90     39.75 o 
  -2   5  12        8.62       11.46     12.33 o 
  -1   5  12       15.39        3.75     11.60 o 
   0   5  12       11.97       21.70     12.69 o 
   1   5  12      109.01      125.36     22.44 o 
   2   5  12        3.96       11.15     14.80 o 
   3   5  12       10.25        3.93     14.82 o 
   4   5  12        9.25       12.64     13.40 o 
   5   5  12      218.54      204.98     26.62 o 
   6   5  12      535.79      649.32     36.88 o 
   7   5  12        0.60        2.89     12.58 o 
   8   5  12       58.30       49.47     14.00 o 
   9   5  12        1.51        3.33     12.38 o 
  10   5  12       39.19       17.57     14.56 o 
  11   5  12      192.95      214.81     35.48 o 
  12   5  12       67.57       55.39     15.66 o 
  13   5  12      232.02      238.00     22.88 o 
  14   5  12        3.01       30.80     17.57 o 
  15   5  12      157.40      170.90     29.46 o 
  16   5  12       14.99      -15.91     21.72 o 
  17   5  12       57.61       48.75     35.06 o 
 -15   6  12      240.41      232.30     38.25 o 
 -14   6  12       25.49       42.06     23.53 o 
 -13   6  12      142.33      109.74     33.06 o 
 -12   6  12      353.76      340.06     35.93 o 
 -11   6  12      205.73      188.30     29.53 o 
 -10   6  12      153.36      166.13     31.29 o 
  -9   6  12        0.16        8.18     17.08 o 
  -8   6  12      349.52      364.63     31.14 o 
  -7   6  12       17.37       15.11     13.94 o 
  -6   6  12        1.94        4.39     13.48 o 
  -5   6  12        0.03       -4.68     12.68 o 
  -4   6  12       60.81       47.47     16.70 o 
  -3   6  12       42.49       57.10     16.35 o 
  -2   6  12       44.28       41.19     15.65 o 
  -1   6  12        7.67       20.72     16.66 o 
   0   6  12       49.23       56.44     19.66 o 
   1   6  12       12.07       12.23     16.75 o 
   2   6  12       18.40       47.85     18.50 o 
   3   6  12      312.70      345.61     34.35 o 
   4   6  12       38.73       46.41     19.82 o 
   5   6  12        0.19        6.81     15.37 o 
   6   6  12        0.10       -8.21     16.84 o 
   7   6  12      102.12       86.27     21.64 o 
   8   6  12       67.43       41.20     17.99 o 
   9   6  12       27.86       28.81     17.71 o 
  10   6  12       13.71        2.01     18.25 o 
  11   6  12      198.68      242.85     29.12 o 
  12   6  12       56.58       30.04     19.39 o 
  13   6  12      117.14      160.69     39.43 o 
 -10   7  12       29.80       46.13     26.53 o 
  -9   7  12       41.83       24.35     18.74 o 
  -8   7  12       19.13       41.98     19.63 o 
  -7   7  12      113.84      158.51     31.36 o 
  -6   7  12       91.61      128.85     37.92 o 
  -5   7  12        8.82        7.99     16.71 o 
  -4   7  12       21.16       35.29     23.08 o 
  -3   7  12       40.21       30.96     22.11 o 
  -2   7  12       54.48       54.38     20.34 o 
  -1   7  12      275.98      267.37     31.90 o 
   0   7  12       27.30       23.70     22.02 o 
   1   7  12       14.76       33.65     22.29 o 
   2   7  12      117.33      122.95     40.35 o 
   3   7  12        5.76       -0.74     20.94 o 
   4   7  12      133.08      145.97     30.68 o 
   5   7  12       96.77      143.40     30.75 o 
   6   7  12      126.80       87.19     27.63 o 
   7   7  12        9.99       20.68     22.54 o 
   8   7  12      144.13      101.07     30.79 o 
 -22   1  13       35.62       31.18     17.89 o 
 -21   1  13        8.50        1.15     15.29 o 
 -20   1  13       25.25       28.53     16.63 o 
 -19   1  13      198.35      256.30     27.68 o 
 -18   1  13        6.35       -0.49      9.87 o 
 -17   1  13      366.34      458.19     24.11 o 
 -16   1  13       60.71       59.64     12.92 o 
 -15   1  13      120.37      126.05     14.54 o 
 -14   1  13        1.49        7.10     11.68 o 
 -13   1  13        0.03       -7.93      7.93 o 
 -12   1  13      132.68      131.33     20.79 o 
 -11   1  13       15.93       16.80      8.94 o 
 -10   1  13       90.01       85.21     11.86 o 
  -9   1  13       51.48       31.77      8.37 o 
  -8   1  13       23.23        7.71      7.60 o 
  -7   1  13       14.10        2.55      6.54 o 
  -6   1  13       24.83       33.03      8.21 o 
  -5   1  13      177.49      183.17     12.82 o 
  -4   1  13        0.75       -4.09      5.84 o 
  -3   1  13      204.80      205.50     13.48 o 
  -2   1  13      128.16      108.18     14.92 o 
  -1   1  13      343.40      360.89     23.01 o 
   0   1  13        3.13        2.47      6.30 o 
   1   1  13      158.12      163.26     11.35 o 
   2   1  13        6.36        8.32      6.88 o 
   3   1  13      337.98      339.35     23.85 o 
   4   1  13      192.62      215.84     13.10 o 
   5   1  13      281.22      323.59     17.78 o 
   6   1  13       25.65       25.48      7.79 o 
   7   1  13      812.01      894.47     29.42 o 
   8   1  13        7.68       12.96      8.88 o 
   9   1  13       17.36        2.61      8.00 o 
  10   1  13       48.21       49.70     16.99 o 
  11   1  13      182.43      162.56     21.63 o 
  12   1  13       91.68      154.18     21.80 o 
  13   1  13      267.96      316.72     49.68 o 
  14   1  13      161.90      175.26     22.89 o 
  15   1  13       26.01       23.44     16.41 o 
  16   1  13       26.62        3.68     14.48 o 
  17   1  13       15.50        9.65     17.12 o 
  18   1  13        4.87        2.04     17.72 o 
  19   1  13       27.89       26.91     20.52 o 
  20   1  13      493.58      708.23     56.97 o 
 -21   2  13       84.34       89.62     21.58 o 
 -20   2  13        2.41       10.77     15.18 o 
 -19   2  13      106.97      116.10     24.86 o 
 -18   2  13        0.13      -13.01     13.01 o 
 -17   2  13      213.77      234.59     26.90 o 
 -16   2  13      119.90      179.77     36.26 o 
 -15   2  13       64.06       72.85     26.65 o 
 -14   2  13       28.85       10.99     12.65 o 
 -13   2  13        0.15       -7.19     14.13 o 
 -12   2  13      107.23      107.06     25.18 o 
 -11   2  13      154.84      116.87     15.74 o 
 -10   2  13       17.54        7.22      9.81 o 
  -9   2  13       98.12       93.02     14.30 o 
  -8   2  13       37.80       23.54     10.85 o 
  -7   2  13        2.85        6.76     14.24 o 
  -6   2  13     1076.29     1034.95     42.84 o 
  -5   2  13      188.69      131.74     19.44 o 
  -4   2  13      117.72      118.99     14.87 o 
  -3   2  13       40.88       15.49      8.50 o 
  -2   2  13       15.16       24.26      9.50 o 
  -1   2  13       38.58       24.57      9.49 o 
   0   2  13        4.64       10.70      8.79 o 
   1   2  13       16.39        1.58      7.93 o 
   2   2  13        4.82       -2.88      8.48 o 
   3   2  13        1.56        0.57      8.52 o 
   4   2  13      124.71      100.48     13.13 o 
   5   2  13      994.60      970.30     31.17 o 
   6   2  13        0.87       -1.26      9.87 o 
   7   2  13       26.30       13.05     11.72 o 
   8   2  13        0.38        8.25     11.30 o 
   9   2  13        0.31        1.60     11.93 o 
  10   2  13      235.13      237.71     27.29 o 
  11   2  13        4.88       -2.70     12.43 o 
  12   2  13       20.50       34.36     14.16 o 
  13   2  13      273.46      312.42     30.76 o 
  14   2  13       34.14       18.19     14.36 o 
  15   2  13       31.31       24.94     14.86 o 
  16   2  13        1.82       26.31     18.15 o 
  17   2  13      119.63      152.90     30.34 o 
  18   2  13       41.15       39.79     14.97 o 
  19   2  13       17.59       42.24     18.71 o 
  20   2  13      111.78      127.51     23.77 o 
 -20   3  13       21.38        3.55     16.54 o 
 -19   3  13       13.02        0.54     15.84 o 
 -18   3  13      163.28      168.61     23.46 o 
 -17   3  13      260.27      297.19     31.70 o 
 -16   3  13      144.98      134.65     20.41 o 
 -15   3  13      145.20      176.53     30.59 o 
 -14   3  13        0.15        1.83     11.46 o 
 -13   3  13       49.87       24.08     12.69 o 
 -12   3  13        5.84       14.50     11.26 o 
 -11   3  13        2.48        1.96     10.50 o 
 -10   3  13       23.14       31.37     12.23 o 
  -9   3  13      229.69      237.19     22.45 o 
  -8   3  13        7.47        5.95     10.91 o 
  -7   3  13      216.19      214.15     19.44 o 
  -6   3  13        4.45        0.04      9.46 o 
  -5   3  13       17.18       29.43     10.81 o 
  -4   3  13      174.29      194.63     18.15 o 
  -3   3  13      166.31      181.05     19.61 o 
  -2   3  13       10.02       17.53     10.36 o 
  -1   3  13      294.49      276.00     24.63 o 
   0   3  13      302.22      284.23     19.48 o 
   1   3  13      335.15      346.75     23.26 o 
   2   3  13      236.88      195.55     17.94 o 
   3   3  13      404.06      460.29     23.30 o 
   4   3  13      271.58      288.90     23.80 o 
   5   3  13      321.08      406.41     27.19 o 
   6   3  13       12.46        7.30     11.97 o 
   7   3  13       31.79       45.41     14.53 o 
   8   3  13      379.58      458.36     53.25 o 
   9   3  13      387.08      370.96     27.92 o 
  10   3  13       32.63       28.87     13.81 o 
  11   3  13      233.70      339.77     27.64 o 
  12   3  13       12.90       17.22     14.41 o 
  13   3  13        3.13        1.44     10.87 o 
  14   3  13       22.93       12.94     11.85 o 
  15   3  13        2.04       22.07     12.22 o 
  16   3  13       67.33       70.59     15.57 o 
  17   3  13        2.36      -13.16     13.16 o 
  18   3  13       98.06       82.64     19.64 o 
 -18   4  13        0.02       -7.27     14.98 o 
 -17   4  13       34.28       34.44     19.68 o 
 -16   4  13       38.46       44.26     15.44 o 
 -15   4  13        4.06       12.29     13.45 o 
 -14   4  13       58.34       76.96     18.80 o 
 -13   4  13       20.58       15.91     13.27 o 
 -12   4  13        8.47       20.24     12.26 o 
 -11   4  13        4.42        2.32     12.19 o 
 -10   4  13        7.26        1.60     11.59 o 
  -9   4  13       71.87       79.95     15.49 o 
  -8   4  13       14.13       12.14     11.13 o 
  -7   4  13      172.93      167.83     17.33 o 
  -6   4  13       28.52       27.00     11.62 o 
  -5   4  13        1.52        9.73     10.65 o 
  -4   4  13      137.58      134.39     16.08 o 
  -3   4  13        2.14       -4.22      9.42 o 
  -2   4  13      148.81      172.23     16.95 o 
  -1   4  13       40.56       37.52     11.63 o 
   0   4  13      150.70      138.02     24.76 o 
   1   4  13       22.39       44.58     12.71 o 
   2   4  13      164.98      174.74     18.74 o 
   3   4  13      935.19      922.63     35.94 o 
   4   4  13      575.88      545.55     29.53 o 
   5   4  13      333.14      314.88     25.77 o 
   6   4  13       64.86       53.89     15.40 o 
   7   4  13      276.90      224.95     28.71 o 
   8   4  13      110.81      134.06     18.57 o 
   9   4  13       78.57       95.42     16.98 o 
  10   4  13        1.09        6.15     13.35 o 
  11   4  13      668.65      805.70    100.91 o 
  12   4  13       16.46       12.40     15.39 o 
  13   4  13       29.51       39.32     25.85 o 
  14   4  13       11.73       12.53     16.53 o 
  15   4  13       90.15       99.74     21.51 o 
  16   4  13      374.46      426.37     56.43 o 
  17   4  13       16.49      -18.25     26.32 o 
 -16   5  13        0.51        3.61     14.36 o 
 -15   5  13       29.80       20.06     15.30 o 
 -14   5  13      120.92       93.28     19.02 o 
 -13   5  13        1.99       12.02     13.69 o 
 -12   5  13       82.52       87.82     17.45 o 
 -11   5  13       70.82       82.42     17.08 o 
 -10   5  13        7.84       -2.39     12.36 o 
  -9   5  13        9.62       13.78     14.30 o 
  -8   5  13        5.22       18.42     13.88 o 
  -7   5  13      134.72      181.48     27.05 o 
  -6   5  13       14.65       18.73     13.66 o 
  -5   5  13       30.97       29.77     13.74 o 
  -4   5  13       31.45       15.24     15.14 o 
  -3   5  13        0.90       -1.79     13.63 o 
  -2   5  13       48.47       52.19     18.56 o 
  -1   5  13      130.44      129.49     17.61 o 
   0   5  13       66.44       82.48     24.28 o 
   1   5  13       57.46       49.91     16.07 o 
   2   5  13        0.18       -3.39     13.32 o 
   3   5  13      174.83      179.11     22.99 o 
   4   5  13      320.43      356.59     29.16 o 
   5   5  13       78.03       97.65     17.84 o 
   6   5  13       37.81       36.76     14.87 o 
   7   5  13      162.38      158.80     20.30 o 
   8   5  13        1.97        7.57     13.27 o 
   9   5  13       20.10       32.81     14.20 o 
  10   5  13      325.89      293.75     26.00 o 
  11   5  13       30.51       45.60     17.81 o 
  12   5  13       75.12       87.64     23.79 o 
  13   5  13       78.93       79.72     22.31 o 
  14   5  13       47.74       18.80     25.25 o 
 -12   6  13       14.27       29.70     51.34 o 
 -11   6  13       93.98       87.07     27.79 o 
 -10   6  13       63.95       47.56     21.88 o 
  -9   6  13      144.29      125.75     30.63 o 
  -8   6  13      240.57      260.47     57.20 o 
  -7   6  13      201.03      260.64     28.66 o 
  -6   6  13       13.93       25.23     16.72 o 
  -5   6  13       29.47       36.55     17.15 o 
  -4   6  13        2.50        9.16     15.55 o 
  -3   6  13       26.60       37.26     17.47 o 
  -2   6  13       10.49       28.68     19.73 o 
  -1   6  13       32.95       33.82     19.90 o 
   0   6  13       32.26       16.69     19.16 o 
   1   6  13        2.72       12.88     18.39 o 
   2   6  13        0.79       -8.91     16.90 o 
   3   6  13       61.35       55.39     20.73 o 
   4   6  13      260.82      224.30     30.84 o 
   5   6  13      312.42      271.08     39.34 o 
   6   6  13       66.24       47.79     21.96 o 
   7   6  13      186.82      106.07     30.77 o 
   8   6  13       16.89       13.14     25.73 o 
   9   6  13       77.95       55.08     23.95 o 
  10   6  13       11.46       21.90     22.19 o 
  -2   7  13        7.65       11.14     23.26 o 
  -1   7  13        9.66      -15.78     20.43 o 
   0   7  13        0.46      -10.24     20.84 o 
   1   7  13       50.53        9.20     36.51 o 
 -20   0  14        2.43      -15.90     15.90 o 
 -19   0  14      501.25      707.97     51.38 o 
 -18   0  14        4.17        7.44     16.51 o 
 -17   0  14      767.12      957.98     51.69 o 
 -16   0  14       29.72       38.11     18.44 o 
 -15   0  14        2.95       -3.05     14.15 o 
 -14   0  14       79.28      106.61     21.35 o 
 -13   0  14       50.46       68.76     18.41 o 
 -12   0  14        1.34       22.18     14.98 o 
 -11   0  14       84.50       33.32     26.77 o 
 -10   0  14        3.56       12.76     14.11 o 
  -9   0  14      269.31      237.20     25.96 o 
  -8   0  14       35.98       10.38     15.82 o 
  -7   0  14      484.22      522.87     38.48 o 
  -6   0  14      554.49      502.21     29.44 o 
  -5   0  14        1.58        2.09      9.80 o 
  -4   0  14       12.64        8.99     10.89 o 
  -3   0  14        8.23       28.03     15.16 o 
  -2   0  14      352.09      394.63     28.28 o 
  -1   0  14      169.87      216.00     20.72 o 
   0   0  14        6.75       16.89     22.19 o 
   1   0  14      750.37      850.66     37.86 o 
   2   0  14       32.83       40.01     12.99 o 
   3   0  14       64.80       54.04     21.45 o 
   4   0  14        1.92       -0.29     10.58 o 
   5   0  14        4.89        7.65     14.38 o 
   6   0  14       22.32       20.14     17.94 o 
   7   0  14        0.32       13.73     12.24 o 
   8   0  14       29.53        6.25     12.12 o 
   9   0  14      219.71      208.52     24.63 o 
  10   0  14      495.28      565.41     37.12 o 
  11   0  14        1.82        5.69     14.67 o 
  12   0  14      295.10      333.11     43.77 o 
  13   0  14      143.14      125.15     22.54 o 
  14   0  14        9.90       -3.05     15.15 o 
  15   0  14      163.49      202.56     44.26 o 
  16   0  14      362.11      441.53     48.30 o 
  17   0  14        0.30       16.43     21.07 o 
  18   0  14      183.31      255.17     32.17 o 
 -20   1  14        5.42       -1.54     15.53 o 
 -19   1  14      160.65      183.14     25.12 o 
 -18   1  14        3.86        0.66     14.74 o 
 -17   1  14      139.41      208.54     27.57 o 
 -16   1  14       76.42       96.54     20.44 o 
 -15   1  14        5.80       11.52     14.26 o 
 -14   1  14       30.37       45.07     16.62 o 
 -13   1  14        6.25        8.66      9.78 o 
 -12   1  14        0.92        4.01      9.11 o 
 -11   1  14       15.91       14.98      9.38 o 
 -10   1  14       12.49       23.95      9.37 o 
  -9   1  14       98.19      105.84     12.93 o 
  -8   1  14      288.28      270.98     18.92 o 
  -7   1  14      108.76       79.13     24.03 o 
  -6   1  14        0.07        8.73      8.00 o 
  -5   1  14       20.12       20.29      8.17 o 
  -4   1  14      100.82       86.51     10.68 o 
  -3   1  14        0.72        3.45      6.69 o 
  -2   1  14       47.53       33.55      8.13 o 
  -1   1  14        3.92       11.10      7.14 o 
   0   1  14      132.27      144.98     11.51 o 
   1   1  14      193.56      193.76     13.57 o 
   2   1  14       15.52       11.67      7.01 o 
   3   1  14        6.19       15.62      7.56 o 
   4   1  14       70.67       63.92     12.23 o 
   5   1  14       12.20       12.82      9.85 o 
   6   1  14        5.63       -7.87      9.48 o 
   7   1  14      126.20      136.58     18.33 o 
   8   1  14        0.79        7.99     11.84 o 
   9   1  14       34.68       32.08     26.03 o 
  10   1  14       19.95       27.87     27.51 o 
  11   1  14      168.30      200.76     24.11 o 
  12   1  14       15.89        4.11     13.68 o 
  13   1  14       17.95      -16.03     16.03 o 
  14   1  14      105.27      135.47     38.19 o 
  15   1  14       15.72       -7.50     14.96 o 
  16   1  14        7.71        9.31     17.06 o 
  17   1  14        8.65       47.76     25.40 o 
  18   1  14       40.20       48.37     26.32 o 
 -19   2  14       41.60       59.13     25.65 o 
 -18   2  14        3.28       17.17     15.60 o 
 -17   2  14       48.21       24.10     16.46 o 
 -16   2  14       61.68       68.67     19.63 o 
 -15   2  14      231.11      234.49     27.78 o 
 -14   2  14        2.44        8.31     14.22 o 
 -13   2  14       37.48       44.74     17.14 o 
 -12   2  14       32.30       58.12     15.91 o 
 -11   2  14      114.65      100.16     16.23 o 
 -10   2  14        4.70       19.11     11.40 o 
  -9   2  14      149.67      123.54     16.40 o 
  -8   2  14      144.52      176.76     18.77 o 
  -7   2  14      251.71      246.32     27.68 o 
  -6   2  14       11.81        5.82     10.66 o 
  -5   2  14      160.19      148.14     17.58 o 
  -4   2  14      465.19      522.30     27.64 o 
  -3   2  14      159.23      151.73     22.11 o 
  -2   2  14        3.24       16.86     10.75 o 
  -1   2  14       59.32       28.37     12.23 o 
   0   2  14       25.18       16.52     10.52 o 
   1   2  14       20.92       15.80     10.11 o 
   2   2  14      149.05      165.48     16.04 o 
   3   2  14      262.82      219.42     17.84 o 
   4   2  14       92.26       92.64     15.37 o 
   5   2  14        0.29       -5.04     10.18 o 
   6   2  14        3.96       15.17     12.19 o 
   7   2  14       42.15       12.82     12.71 o 
   8   2  14       62.41       71.16     16.30 o 
   9   2  14        5.54        1.41     13.98 o 
  10   2  14      115.66      107.42     18.66 o 
  11   2  14       91.90      162.37     21.72 o 
  12   2  14       50.47       70.83     29.45 o 
  13   2  14       76.13       92.36     22.74 o 
  14   2  14       18.46       17.96     16.61 o 
  15   2  14       12.89        9.21     17.57 o 
  16   2  14      147.41      162.00     35.97 o 
  17   2  14       29.61       22.97     25.63 o 
 -18   3  14       68.15       68.28     20.93 o 
 -17   3  14      152.75      179.76     27.72 o 
 -16   3  14       27.41       36.58     16.90 o 
 -15   3  14        6.28       15.28     15.98 o 
 -14   3  14        1.41       -4.92     13.34 o 
 -13   3  14        8.09       -5.18     12.47 o 
 -12   3  14       22.85       26.14     13.22 o 
 -11   3  14       15.28       20.71     12.41 o 
 -10   3  14       37.11       36.62     13.40 o 
  -9   3  14        1.92       10.15     12.23 o 
  -8   3  14       49.21       41.19     13.40 o 
  -7   3  14       74.04       61.06     14.13 o 
  -6   3  14      272.65      323.99     24.34 o 
  -5   3  14        7.28        7.40     11.09 o 
  -4   3  14        1.02        3.57     10.94 o 
  -3   3  14        9.33        6.45     10.99 o 
  -2   3  14        2.95        6.09     11.54 o 
  -1   3  14       69.26       58.74     13.82 o 
   0   3  14      371.75      394.55     25.64 o 
   1   3  14       59.99       43.75     11.57 o 
   2   3  14       42.94       33.09     11.61 o 
   3   3  14       77.51       98.45     20.59 o 
   4   3  14      100.33      111.81     18.17 o 
   5   3  14        3.71        8.54     12.88 o 
   6   3  14       22.16       32.37     15.71 o 
   7   3  14      282.24      294.15     25.80 o 
   8   3  14       48.65       43.75     15.86 o 
   9   3  14        2.73      -11.08     12.79 o 
  10   3  14      369.06      336.75     47.85 o 
  11   3  14        4.61       14.43     15.72 o 
  12   3  14        0.83        2.73     14.61 o 
  13   3  14       25.31       12.88     12.62 o 
  14   3  14        7.72       14.12     12.69 o 
  15   3  14       26.39        7.06     14.69 o 
  16   3  14        0.46       -1.48     15.25 o 
 -16   4  14        1.21       15.83     16.65 o 
 -15   4  14       64.51       61.89     18.61 o 
 -14   4  14        1.37       11.67     14.29 o 
 -13   4  14      314.31      340.20     27.12 o 
 -12   4  14       50.26       48.19     15.73 o 
 -11   4  14      240.72      284.04     24.72 o 
 -10   4  14       60.68       56.21     15.83 o 
  -9   4  14        1.89       18.21     13.25 o 
  -8   4  14       69.57       79.36     17.63 o 
  -7   4  14       37.30       57.60     15.04 o 
  -6   4  14        3.13        9.63     12.73 o 
  -5   4  14      460.43      481.76     39.71 o 
  -4   4  14       92.98       94.97     17.71 o 
  -3   4  14        2.48       -5.09     11.86 o 
  -2   4  14        3.60        0.83     11.91 o 
  -1   4  14       48.05       67.74     15.21 o 
   0   4  14        0.92       20.18     14.00 o 
   1   4  14        2.35        2.89     14.46 o 
   2   4  14        3.89       14.46     15.04 o 
   3   4  14       33.57       67.97     20.20 o 
   4   4  14      736.20      790.18     40.04 o 
   5   4  14      303.94      286.68     26.68 o 
   6   4  14       33.77       13.84     14.83 o 
   7   4  14       10.67      -13.72     13.72 o 
   8   4  14        3.45        8.16     13.81 o 
   9   4  14       23.62       42.44     17.27 o 
  10   4  14        1.12       -8.64     15.35 o 
  11   4  14       11.96       35.45     17.44 o 
  12   4  14       11.53        9.60     19.01 o 
  13   4  14       18.52       30.65     24.45 o 
  14   4  14      170.90      159.29     33.35 o 
 -13   5  14        2.42       -1.13     15.61 o 
 -12   5  14       56.72       31.03     17.22 o 
 -11   5  14        0.01       -9.05     13.75 o 
 -10   5  14      150.49      174.54     22.59 o 
  -9   5  14       22.44       10.31     14.41 o 
  -8   5  14       85.03       98.25     18.36 o 
  -7   5  14       33.09       45.78     20.21 o 
  -6   5  14       43.19       45.38     18.80 o 
  -5   5  14       15.10       13.05     14.25 o 
  -4   5  14      110.60      120.28     18.93 o 
  -3   5  14       13.22       22.50     14.87 o 
  -2   5  14      421.40      521.06     34.54 o 
  -1   5  14        6.24      -12.17     14.56 o 
   0   5  14       56.17       56.08     17.75 o 
   1   5  14      149.51      119.39     20.88 o 
   2   5  14      194.97      160.43     30.97 o 
   3   5  14      373.87      394.86     35.31 o 
   4   5  14      458.10      504.07     60.78 o 
   5   5  14      152.62      163.17     25.96 o 
   6   5  14      104.28      108.91     23.65 o 
   7   5  14        0.17        5.15     17.73 o 
   8   5  14       22.23       30.39     19.63 o 
   9   5  14       20.75       22.78     20.07 o 
  10   5  14        9.24       -6.66     18.92 o 
  11   5  14      287.42      294.91     50.39 o 
  -7   6  14      142.48      137.38     31.22 o 
  -6   6  14       75.29       60.69     22.98 o 
  -5   6  14        2.55       23.77     21.41 o 
  -4   6  14       49.15       49.25     28.12 o 
  -3   6  14       14.54       35.46     27.02 o 
  -2   6  14       10.82      -14.45     23.10 o 
  -1   6  14        0.88      -22.45     22.45 o 
   0   6  14       17.62       41.32     27.70 o 
   1   6  14       27.78       -7.96     24.51 o 
   2   6  14       34.89       47.53     42.10 o 
   3   6  14      435.31      438.79     63.73 o 
   4   6  14       67.85       35.10     27.23 o 
   5   6  14       40.69       43.50     27.15 o 
 -17   1  15      144.12      194.93     26.74 o 
 -16   1  15        3.47        4.25     25.29 o 
 -15   1  15        7.75      -13.65     13.65 o 
 -14   1  15        6.41       14.82     24.36 o 
 -13   1  15        7.10       -1.63     14.45 o 
 -12   1  15        4.40       19.54     15.45 o 
 -11   1  15       82.32       84.10     23.48 o 
 -10   1  15        0.69        8.86     13.40 o 
  -9   1  15       87.50      116.65     20.67 o 
  -8   1  15        1.70       16.66     14.04 o 
  -7   1  15      201.35      229.08     22.86 o 
  -6   1  15       35.58       28.39     13.00 o 
  -5   1  15        3.29      -10.72     10.72 o 
  -4   1  15       11.81       11.65     11.39 o 
  -3   1  15      131.87      126.23     30.05 o 
  -2   1  15       13.04        9.00     10.84 o 
  -1   1  15       46.72       34.07     11.84 o 
   0   1  15       99.28      110.06     15.54 o 
   1   1  15       34.22       31.55     11.76 o 
   2   1  15      539.56      635.35     29.69 o 
   3   1  15        9.47       16.51     11.47 o 
   4   1  15      100.56       99.01     15.62 o 
   5   1  15      179.53      185.29     24.65 o 
   6   1  15      138.30      158.65     19.69 o 
   7   1  15       26.11       36.86     20.43 o 
   8   1  15       86.16       83.66     19.73 o 
   9   1  15        0.35       12.85     16.10 o 
  10   1  15      206.45      216.67     25.77 o 
  11   1  15        1.02        0.06     15.42 o 
  12   1  15      371.93      428.14     41.62 o 
  13   1  15        5.83        9.21     16.92 o 
  14   1  15       18.34       38.03     24.26 o 
  15   1  15       14.63       -3.04     21.07 o 
 -17   2  15      159.95      161.55     67.61 o 
 -16   2  15       25.80       29.09     21.52 o 
 -15   2  15       20.61       -8.63     17.22 o 
 -14   2  15       82.28      105.57     22.68 o 
 -13   2  15       75.70       68.09     34.27 o 
 -12   2  15        4.28        5.26     15.22 o 
 -11   2  15       21.00       24.29     16.20 o 
 -10   2  15        5.83        7.44     14.55 o 
  -9   2  15       11.99       17.81     13.26 o 
  -8   2  15       15.34       17.00     12.19 o 
  -7   2  15       31.40       29.85     13.43 o 
  -6   2  15       23.81       16.80     12.52 o 
  -5   2  15       12.81        9.28     11.76 o 
  -4   2  15       14.26       15.19     11.86 o 
  -3   2  15        5.86       11.43     12.22 o 
  -2   2  15       25.08       15.42     11.90 o 
  -1   2  15       38.58       36.04     13.27 o 
   0   2  15       17.13       26.33     11.71 o 
   1   2  15      295.85      325.15     27.22 o 
   2   2  15      132.24      151.83     16.52 o 
   3   2  15        4.62       10.32     11.21 o 
   4   2  15       27.85       26.29     12.49 o 
   5   2  15       53.28       28.04     13.18 o 
   6   2  15       95.44       80.77     17.42 o 
   7   2  15       27.99       26.09     15.38 o 
   8   2  15        0.01        9.08     14.14 o 
   9   2  15       26.29       27.79     21.65 o 
  10   2  15      485.28      599.27     39.53 o 
  11   2  15      118.62      134.73     30.82 o 
  12   2  15      194.22      227.48     27.96 o 
  13   2  15       29.71       24.64     24.79 o 
  14   2  15       21.87       13.08     27.08 o 
  15   2  15        0.53        0.38     22.36 o 
 -15   3  15      214.03      306.85     33.51 o 
 -14   3  15        0.79        8.65     17.35 o 
 -13   3  15        1.05        6.83     15.34 o 
 -12   3  15       64.09       71.30     18.96 o 
 -11   3  15       57.64       44.38     16.53 o 
 -10   3  15      200.77      238.66     23.40 o 
  -9   3  15      121.89      171.99     20.12 o 
  -8   3  15       14.17        8.86     12.67 o 
  -7   3  15       13.50       16.76     13.40 o 
  -6   3  15        8.36        7.32     12.04 o 
  -5   3  15       15.43       11.76     12.75 o 
  -4   3  15        0.07        3.28     11.98 o 
  -3   3  15        5.45       -1.70     12.22 o 
  -2   3  15      178.47      198.04     20.87 o 
  -1   3  15        0.28        9.37     12.24 o 
   0   3  15      691.43      766.89     35.14 o 
   1   3  15       33.39       41.97     14.67 o 
   2   3  15       35.84       26.00     15.54 o 
   3   3  15        0.38       -7.66     12.21 o 
   4   3  15      119.74      137.58     24.68 o 
   5   3  15        2.81       10.10     14.61 o 
   6   3  15      406.90      424.01     38.89 o 
   7   3  15       78.49       56.79     16.60 o 
   8   3  15      167.73      185.68     37.64 o 
   9   3  15       14.56       17.18     15.59 o 
  10   3  15       46.76       46.70     18.43 o 
  11   3  15       29.77       32.85     20.06 o 
  12   3  15        0.02       37.11     23.76 o 
  13   3  15       13.42       -7.08     14.64 o 
 -12   4  15      353.35      450.19     33.83 o 
 -11   4  15        1.85        6.92     14.91 o 
 -10   4  15      323.88      451.88     32.95 o 
  -9   4  15       67.42       74.38     17.51 o 
  -8   4  15      418.83      517.62     32.10 o 
  -7   4  15      282.63      214.32     23.39 o 
  -6   4  15        9.53        9.72     14.06 o 
  -5   4  15       26.62       35.01     14.88 o 
  -4   4  15       19.72       27.46     14.52 o 
  -3   4  15        4.83        9.95     15.56 o 
  -2   4  15        7.40        9.59     14.38 o 
  -1   4  15       55.11       34.77     15.24 o 
   0   4  15        5.65       24.58     18.30 o 
   1   4  15        9.93      -11.48     16.41 o 
   2   4  15       41.04       58.02     20.48 o 
   3   4  15       70.62      107.00     23.32 o 
   4   4  15      189.37      202.01     35.64 o 
   5   4  15       48.62       52.85     20.43 o 
   6   4  15        0.43       -8.14     15.27 o 
   7   4  15       34.58       36.59     20.00 o 
   8   4  15       10.33       16.62     19.39 o 
   9   4  15       38.41       53.74     21.98 o 
  10   4  15       18.52        4.16     19.75 o 
  -8   5  15       46.28       58.55     21.11 o 
  -7   5  15      115.55      132.15     23.14 o 
  -6   5  15      190.19      239.49     28.08 o 
  -5   5  15        1.83       -3.92     17.82 o 
  -4   5  15       15.33       14.78     19.21 o 
  -3   5  15        3.89       12.58     18.74 o 
  -2   5  15       37.66       29.65     23.58 o 
  -1   5  15       50.25       40.24     24.74 o 
   0   5  15        0.85       11.54     23.12 o 
   1   5  15       49.38       35.98     32.74 o 
   2   5  15        7.60       50.33     25.77 o 
   3   5  15       63.02       70.56     37.61 o 
   4   5  15      349.11      482.11     46.80 o 
   5   5  15        1.37       25.57     24.66 o 
   6   5  15       31.49       39.06     25.72 o 
 -14   0  16       22.27       16.33     21.56 o 
 -13   0  16      119.87      110.51     29.78 o 
 -12   0  16       36.37       21.63     20.80 o 
 -11   0  16      462.50      577.65     57.80 o 
 -10   0  16       30.75       68.98     19.62 o 
  -9   0  16       24.11       37.99     17.13 o 
  -8   0  16      409.00      552.74     38.18 o 
  -7   0  16        8.65        1.40     14.77 o 
  -6   0  16      276.42      337.92     59.10 o 
  -5   0  16       46.46       47.16     22.93 o 
  -4   0  16      122.30      158.80     62.59 o 
  -3   0  16        0.92       18.97     14.05 o 
  -2   0  16        0.59        8.27     13.16 o 
  -1   0  16        0.02       -6.36     12.94 o 
   0   0  16       33.80       46.05     16.01 o 
   1   0  16      361.76      365.98     28.13 o 
   2   0  16      220.24      286.47     42.78 o 
   3   0  16       69.01       45.27     16.10 o 
   4   0  16        0.59      -13.13     13.13 o 
   5   0  16       35.51       39.11     23.19 o 
   6   0  16       22.28       44.54     31.31 o 
   7   0  16      120.68       93.76     21.05 o 
   8   0  16      216.00      232.84     34.61 o 
   9   0  16        3.43       16.86     16.95 o 
  10   0  16       83.58       70.76     20.51 o 
  11   0  16       30.95       80.92     24.03 o 
 -14   1  16      192.79      208.94     27.43 o 
 -13   1  16       75.14       67.94     20.15 o 
 -12   1  16      105.71      117.23     22.57 o 
 -11   1  16       28.66       37.95     18.68 o 
 -10   1  16      567.43      649.46     57.34 o 
  -9   1  16        3.15       11.40     15.21 o 
  -8   1  16       52.95       35.61     18.56 o 
  -7   1  16       23.21       30.68     22.63 o 
  -6   1  16       12.58       10.54     14.36 o 
  -5   1  16        4.86       13.72     13.59 o 
  -4   1  16        8.16       -9.36     12.44 o 
  -3   1  16        3.68        3.08     18.22 o 
  -2   1  16        3.87        9.71     13.27 o 
  -1   1  16      494.03      573.56     29.41 o 
   0   1  16       96.20      119.60     17.12 o 
   1   1  16      111.37      103.18     16.66 o 
   2   1  16       16.12       10.17     12.52 o 
   3   1  16      180.26      249.95     22.18 o 
   4   1  16       70.57       42.93     14.43 o 
   5   1  16      114.47      151.92     20.66 o 
   6   1  16        0.79       -2.92     13.25 o 
   7   1  16       19.90       27.07     15.42 o 
   8   1  16       80.82       60.20     18.70 o 
   9   1  16       14.67       -3.96     15.42 o 
  10   1  16      110.20      121.17     31.60 o 
  11   1  16       74.05      129.83     31.87 o 
  12   1  16       24.27       62.21     27.15 o 
 -13   2  16       42.91       24.51     25.37 o 
 -12   2  16       22.41       29.97     18.42 o 
 -11   2  16       65.62      114.83     23.33 o 
 -10   2  16      560.12      735.22     45.12 o 
  -9   2  16        2.46        4.31     16.57 o 
  -8   2  16      229.43      196.09     26.86 o 
  -7   2  16      179.59      186.42     22.97 o 
  -6   2  16       52.92       53.72     16.88 o 
  -5   2  16        1.94       10.09     14.07 o 
  -4   2  16      114.04      136.80     19.91 o 
  -3   2  16        7.62        8.90     14.25 o 
  -2   2  16       20.29       15.09     14.31 o 
  -1   2  16        4.18        3.43     13.49 o 
   0   2  16        0.72       17.93     14.32 o 
   1   2  16      143.93      177.53     25.64 o 
   2   2  16       11.70        6.31     13.05 o 
   3   2  16      104.20       78.22     17.59 o 
   4   2  16       12.27       13.72     17.60 o 
   5   2  16       20.78        9.47     14.46 o 
   6   2  16       11.80        1.80     16.08 o 
   7   2  16       12.95        6.10     15.40 o 
   8   2  16        2.13       47.56     22.05 o 
   9   2  16       49.87       44.63     21.19 o 
  10   2  16       57.21       38.03     27.08 o 
  11   2  16       63.33       91.80     30.12 o 
 -11   3  16      180.08      212.94     50.15 o 
 -10   3  16       63.70       83.12     20.13 o 
  -9   3  16        7.65       -4.98     14.14 o 
  -8   3  16       33.39       61.09     16.99 o 
  -7   3  16      253.93      312.86     31.14 o 
  -6   3  16      194.89      296.00     34.45 o 
  -5   3  16        8.34        1.25     14.21 o 
  -4   3  16       59.86       59.08     16.52 o 
  -3   3  16      162.48      156.37     20.75 o 
  -2   3  16      130.07      132.43     22.38 o 
  -1   3  16       25.65       19.51     13.98 o 
   0   3  16        0.06       29.29     15.03 o 
   1   3  16       34.58       31.62     16.51 o 
   2   3  16       93.27       83.31     28.73 o 
   3   3  16       24.53       33.41     20.68 o 
   4   3  16        9.10       -9.35     16.26 o 
   5   3  16       29.06       33.85     19.69 o 
   6   3  16       71.12       74.60     22.23 o 
   7   3  16       49.03       47.42     20.97 o 
   8   3  16       44.96       25.75     21.16 o 
   9   3  16       38.92      102.44     29.27 o 
  -7   4  16       71.50       55.80     19.75 o 
  -6   4  16      219.01      244.36     28.05 o 
  -5   4  16       22.24       22.26     18.20 o 
  -4   4  16       88.73      105.15     22.38 o 
  -3   4  16        6.93        0.70     16.33 o 
  -2   4  16       18.95       21.76     17.44 o 
  -1   4  16       60.25       56.29     25.93 o 
   0   4  16       19.43       22.05     32.59 o 
   1   4  16        6.60      -15.03     22.04 o 
   2   4  16       28.87       -9.80     21.71 o 
   3   4  16        0.13        8.42     24.83 o 
   4   4  16       32.56       54.41     26.45 o 
   5   4  16        9.89       53.62     44.64 o 
  -9   1  17      500.31      606.92     40.19 o 
  -8   1  17       72.41      101.03     25.06 o 
  -7   1  17       42.17       63.90     19.82 o 
  -6   1  17       28.39        3.87     16.24 o 
  -5   1  17        4.02       -4.76     15.01 o 
  -4   1  17        2.11        3.10     14.11 o 
  -3   1  17       88.38      101.71     21.43 o 
  -2   1  17      168.15      183.62     22.62 o 
  -1   1  17      208.37      232.71     24.59 o 
   0   1  17      171.81      154.97     21.83 o 
   1   1  17      324.55      379.58     26.51 o 
   2   1  17        5.97       11.68     13.50 o 
   3   1  17        0.17        6.56     13.58 o 
   4   1  17       71.33       82.08     18.58 o 
   5   1  17       23.16       29.06     18.05 o 
   6   1  17        8.77       10.41     16.83 o 
   7   1  17      131.90      140.40     31.94 o 
  -7   2  17      111.01      134.47     33.20 o 
  -6   2  17       42.93       54.93     19.25 o 
  -5   2  17        3.07        4.62     15.50 o 
  -4   2  17       30.29       39.51     20.34 o 
  -3   2  17       38.31       54.56     17.90 o 
  -2   2  17        4.63        7.59     15.34 o 
  -1   2  17       14.17       10.40     15.70 o 
   0   2  17       24.02       36.72     17.15 o 
   1   2  17       37.94       37.42     19.06 o 
   2   2  17      150.69      161.20     29.66 o 
   3   2  17       29.89       23.71     40.35 o 
   4   2  17       12.17       12.99     20.06 o 
   5   2  17       11.09       -5.02     19.41 o 
                                                 
